# Supplementary material for: Differential Occupancy and Regulatory Interactions of KDM6A in Bladder Cell Lines
Source: Cells. 2023 Mar 8;12(6):836. doi: 10.3390/cells12060836 (PMC10047809; doi:10.3390/cells12060836)
Supplement: Supplementary file 1 [file cells-12-00836-s001.zip]

Archive with 4 entries (4 files):
- Table S1.xlsx
- Table S2.xlsx
- Table S3.xlsx
- Supplementary Information.pdf
