# Supplementary material for: Differential Occupancy and Regulatory Interactions of KDM6A in Bladder Cell Lines
Source: Cells. 2023 Mar 8;12(6):836. doi: 10.3390/cells12060836 (PMC10047809; doi:10.3390/cells12060836)
Supplement: Supplementary file 1 [file cells-12-00836-s001.zip › Table S1.xlsx]

## Sheet: GO Terms for IH-MULTI
	p.value	q.value	term_goid	term_category	term_level	term_name	members_input_overlap	members_input_overlap_geneids	size	effective_size
1	3.78491e-10	1.44845e-07	GO:0048731	b	3	system development	101; 161; 182; 131377; 306; 440; 445; 463; 525; 595; 602; 694; 823; 861; 972; 5653; 1295; 1364; 1382; 1420; 1437; 1491; 1495; 1525; 1545; 284266; 1742; 1906; 1907; 1942; 1999; 2013; 2016; 2017; 2043; 2122; 2134; 2150; 2248; 2322; 2672; 2701; 2707; 2764; 2803; 2810; 2937; 3280; 3283; 3397; 3589; 3665; 3694; 3696; 3713; 3726; 3728; 3850; 3880; 23529; 3955; 3956; 3965; 4054; 4070; 4077; 4118; 4233; …	GSS; SMARCC1; TMOD3; ANP32B; IL27; RAPGEF3; NKX2-2; SEMA4A; ASS1; IGF2BP3; FURIN; SPINT2; B3GNT5; ASB1; NTNG1; TTC7A; BHLHE40; WNT10B; FSTL3; TSPEAR; ZSWIM6; GAL; GOLGA4; CAPN1; EDN1; EDN2; ZMYND8; DEGS1; EXTL1; CLCF1; SIGLEC15; MYLIP; KLK6; NRG2; MBOAT2; CCND1; LZTS2; FA2H; CSF2; SFN; RUNX1; NPY; HSD3B1; ADGRG1; STC2; MAL; WNT7B; FBXW11; EPGN; FOXK1; ANXA3; ROBO4; RASAL1; ADAM8; TRAF4; ID1; PHLD…	4796	4789
2	6.881e-10	1.44845e-07	GO:0009888	b	3	tissue development	161; 182; 131377; 389; 595; 694; 823; 861; 5653; 1295; 1382; 1525; 1545; 1906; 5782; 1942; 1999; 2016; 2043; 2150; 2248; 2701; 2810; 3280; 3397; 3694; 3696; 3713; 3726; 3728; 3850; 3880; 3955; 4054; 4070; 4077; 4233; 4821; 4852; 5017; 5045; 5652; 22854; 6385; 6498; 6820; 7262; 7379; 7477; 7480; 7538; 8614; 9150; 9475; 55966; 9975; 10052; 10253; 10309; 10411; 10653; 1839; 338785; 11221; 79152; 807…	RAPGEF3; NKX2-2; SEMA4A; FURIN; SPINT2; NTNG1; WNT10B; CCDC88C; TSPEAR; CAPN1; EDN1; STRA6; EMX1; KLK6; MBOAT2; CCND1; PTPN12; ROBO4; SFN; RUNX1; NPY; STC2; CCNO; WNT7B; FA2H; ID1; PHLDA2; PLXNB2; AJAP1; JUP; TACSTD2; LZTS2; SIRT1; RHOC; FGF3; ABCA12; GJA4; IVL; SDC4; KLHL40; SULT2B1; HES1; KRT19; EPHA4; KRT79; AHI1; CTDP1; KRT3; SPRY2; DACT2; CYP1B1; BTG1; HBEGF; LFNG; KRTAP2-1; EFNA1; KRTAP2-4;…	1989	1986
3	1.47675e-09	2.07238e-07	GO:0035295	b	3	tube development	101; 182; 306; 445; 694; 861; 1295; 1545; 1906; 1907; 1942; 2013; 2043; 3280; 3397; 3694; 3696; 3726; 3728; 4054; 4070; 4233; 4627; 4821; 4852; 5747; 6303; 6385; 6461; 7410; 7477; 9475; 10052; 10253; 10272; 10411; 10653; 51421; 80781; 9289; 84445; 58495; 54538; 54806; 23411; 23452; 23654; 23657; 57167; 168002; 56034; 255324; 26154; 255743; 9618; 64218; 64220	SAT1; PTK2; EPGN; EPHA4; COL8A1; SLC7A11; SPRY2; AMOTL2; ROCK2; RAPGEF3; NKX2-2; TRAF4; GJC1; ASS1; DACT2; SPINT2; CYP1B1; BTG1; SEMA4A; MYH9; FSTL3; JUP; STRA6; TACSTD2; NPY; EDN2; LZTS2; PLXNB2; ANXA3; JUNB; LTBP3; ITGB6; COL18A1; ITGB8; EFNA1; AHI1; EDN1; SHB; PDGFC; ABCA12; JAG1; SALL4; OVOL2; VAV2; SDC4; ROBO4; ADAM8; ID1; NPNT; MET; RUNX1; EMP2; ANGPTL2; ADGRG1; SIRT1; HES1; WNT7B	996	996
4	3.20993e-09	3.37845e-07	GO:0048513	b	3	animal organ development	101; 161; 182; 131377; 306; 440; 445; 463; 525; 595; 602; 823; 861; 972; 1295; 1364; 1420; 1437; 1495; 1525; 1545; 284266; 1906; 1907; 1942; 1999; 2016; 2043; 2122; 2150; 2248; 2322; 2672; 2707; 2810; 3280; 3283; 3397; 3589; 3665; 3694; 3696; 3713; 3726; 3728; 3850; 3880; 23529; 3955; 3956; 3965; 4054; 4070; 4077; 4233; 4627; 4821; 4837; 4852; 5017; 5045; 5652; 5747; 22854; 6385; 6498; 6599; 7022…	SMARCC1; TMOD3; ANP32B; IL27; NKX2-2; SEMA4A; ASS1; FURIN; SPINT2; B3GNT5; ASB1; NTNG1; WNT10B; FSTL3; TSPEAR; ZSWIM6; GAL; CAPN1; EDN1; RP1L1; STRA6; CLCF1; SIGLEC15; NRG2; MBOAT2; CCND1; LZTS2; FA2H; CSF2; SFN; RUNX1; NPY; HSD3B1; ADGRG1; STC2; WNT7B; FBXW11; FOXK1; ANXA3; ADAM8; TRAF4; GJC1; PHLDA2; PLXNB2; CSRNP1; AJAP1; JUP; TACSTD2; ADGRG3; CLDN4; SIRT1; MAP1S; TMEM14C; FGF3; BCAN; ABCA12; …	3503	3496
5	9.34937e-09	7.34063e-07	GO:0048583	b	3	regulation of response to stimulus	101; 182; 330; 355; 389; 602; 624; 725; 823; 861; 957; 972; 1025; 5653; 1364; 1407; 1437; 1491; 1495; 1525; 1545; 1742; 1803; 1906; 1907; 5782; 1942; 1999; 2013; 2017; 2043; 2059; 2081; 2122; 2150; 2248; 2322; 2672; 2770; 2810; 3159; 3280; 3589; 3665; 3728; 23529; 3955; 3956; 3965; 4061; 4077; 4210; 4233; 4627; 4852; 4869; 5031; 5045; 5328; 5621; 5747; 5923; 6284; 6397; 6484; 6498; 6804; 7056; 72…	STX1A; CRLF2; NCR3LG1; LAPTM5; BPIFB1; IL24; IL27; IKBKE; RASAL1; SEMA4A; S100A13; ZYX; FURIN; DLG4; WNT10B; CCDC88C; PRNP; FSTL3; NDC1; TSPEAR; FAM110C; CAPN1; CD276; EDN1; EDN2; ENTPD5; ZMYND8; SPAG9; CLCF1; KLK6; DUSP10; UNC13D; AFAP1; TBL1XR1; JAG1; ADIRF; PTPN12; CSF2; SFN; MEFV; RUNX1; NPY; ADGRG1; CD300C; WNT7B; FBXW11; EPGN; LSM14A; METRNL; PDGFC; ADAM8; PHLDA2; NEK6; PARPBP; C4BPB; AJAP1…	4298	4294
6	1.18823e-08	7.34063e-07	GO:0051239	b	3	regulation of multicellular organismal process	101; 161; 182; 306; 330; 463; 481; 554; 595; 602; 624; 694; 861; 972; 1025; 5653; 1382; 1407; 1437; 1491; 1495; 1525; 1545; 284266; 1742; 1906; 1907; 1942; 2013; 2016; 2017; 2043; 2150; 2248; 2672; 2803; 2810; 3280; 3397; 3665; 3694; 3696; 3728; 3775; 23529; 3955; 3956; 3965; 4054; 4070; 4077; 4210; 4233; 51316; 4821; 5045; 5328; 5621; 5731; 5747; 22854; 6397; 6484; 6498; 6804; 6820; 7056; 7262; …	STX1A; CRLF2; CRY1; LAPTM5; IL27; IKBKE; NKX2-2; SEMA4A; IGF2BP3; FURIN; ASB1; NTNG1; BHLHE40; WNT10B; PRNP; PTGER1; ZSWIM6; GOLGA4; EDN1; EDN2; ZMYND8; LIPG; SPAG9; ATP1B1; CLCF1; SIGLEC15; MYLIP; KLK6; CACNA2D3; CTDP1; MBOAT2; CCND1; AVPR2; FA2H; CSF2; SFN; MEFV; RUNX1; ADGRG1; WNT7B; LSM14A; RAPGEF3; RASAL1; ADAM8; GJC1; PHLDA2; PLXNB2; PLAC8; ITGB6; AJAP1; JUP; TACSTD2; SIRT1; KCNK15; THBD; F…	3158	3155
7	1.22053e-08	7.34063e-07	GO:0040012	b	3	regulation of locomotion	101; 182; 306; 389; 972; 1364; 1495; 1545; 1803; 1906; 1907; 1942; 2013; 2150; 2248; 3352; 3728; 3965; 4070; 4233; 5328; 5747; 5796; 22854; 6385; 6484; 6793; 7262; 9043; 9475; 9542; 10253; 10653; 11009; 1839; 11221; 51421; 79890; 29984; 81603; 9289; 84962; 642273; 54538; 23411; 23613; 23654; 57214; 57688; 57698; 56034; 222487; 653808; 64218; 55612	CD74; PTK2; NRG2; STK10; CEMIP; SIRT1; SPRY2; AMOTL2; ROCK2; SEMA4A; AJUBA; PHLDA2; SPINT2; CYP1B1; NTNG1; TRIM8; SPAG9; FAM110C; DUSP10; HBEGF; JUP; TACSTD2; ADGRG3; EDN2; DPP4; RIN3; PLXNB2; ANXA3; PDGFC; ZMYND8; ST3GAL4; ZG16; PLAU; EDN1; LGALS9; FERMT1; EFNA1; RHOC; FGF3; CTNNA1; RHOD; JAG1; SHTN1; ZSWIM6; CLDN4; SDC4; ROBO4; ADAM8; MET; EMP2; ADGRG1; HTR1D; F2RL1; PTPRK; IL24	1001	1001
8	4.78912e-08	2.52028e-06	GO:0050793	b	3	regulation of developmental process	101; 161; 182; 306; 389; 463; 595; 694; 861; 972; 1025; 5653; 1364; 1382; 1437; 1491; 1495; 1545; 284266; 1742; 1906; 1942; 2013; 2016; 2017; 2043; 2059; 2248; 2672; 2803; 2810; 3159; 3280; 3397; 3665; 3696; 3726; 3728; 23529; 3955; 3956; 3965; 4054; 4070; 4077; 51316; 4627; 4821; 5747; 22854; 6284; 6498; 6820; 7262; 7477; 7480; 7538; 8437; 8553; 9043; 9150; 9475; 55966; 9975; 10253; 10272; 10411…	ANP32B; IL27; RAPGEF3; RASAL1; SEMA4A; S100A13; NTNG1; BHLHE40; WNT10B; FSTL3; ZSWIM6; GOLGA4; MEDAG; EDN1; ZMYND8; SPAG9; CLCF1; SIGLEC15; MYLIP; KLK6; MBOAT2; ADIRF; CCND1; CSF2; SFN; RUNX1; ADGRG1; WNT7B; METRNL; NKX2-2; ADAM8; EMX1; PHLDA2; NEK6; PLAC8; AJAP1; JUP; TACSTD2; CLDN4; SIRT1; RSL1D1; RHOC; FGF3; RHOF; DLG4; IRF7; SULT2B1; HES1; WWC1; RHOBTB3; CD74; EHD1; EPHA4; AHI1; ZFHX3; CTDP1;…	2592	2589
9	8.34178e-08	3.9021e-06	GO:0032879	b	3	regulation of localization	101; 131096; 182; 306; 389; 481; 725; 823; 972; 1364; 1407; 1495; 1509; 1545; 1742; 1803; 1906; 1907; 1942; 2013; 2150; 2248; 2770; 2810; 3589; 3728; 3965; 4070; 4233; 5031; 5045; 5328; 5621; 5652; 5664; 5747; 5796; 5923; 22854; 6236; 6385; 6484; 6514; 6793; 6804; 7262; 7295; 7538; 8527; 8564; 8878; 8996; 9043; 9454; 9475; 9536; 9542; 9641; 9900; 10049; 10188; 10253; 10411; 10541; 10653; 10938; 1…	STX1A; STK10; ANP32B; IL24; RAPGEF3; SEMA4A; FURIN; SPINT2; DLG4; WWC1; PRNP; FAM110C; CAPN1; EDN1; EDN2; ZMYND8; TRIM29; LIPG; SPAG9; CTSD; ATP1B1; PNKD; ZSWIM6; CACNA2D3; UNC13D; JAG1; DPP4; ROBO4; ADAM8; SFN; ADGRG3; ADGRG1; RRAD; IKBKE; SLC2A2; PHLDA2; PLXNB2; C4BPB; JUP; TACSTD2; LZTS2; SIRT1; KCNK15; RSL1D1; RHOC; PTGES; FGF3; NTNG1; RHOD; TNK2; ABCA12; CLDN4; KCNH3; SDC4; KCNH8; TRIM8; CD7…	2686	2684
10	2.24727e-07	9.46101e-06	GO:0035239	b	3	tube morphogenesis	101; 182; 306; 694; 861; 1295; 1545; 1906; 1942; 2013; 2043; 3280; 3397; 3696; 3726; 3728; 4070; 4233; 4627; 5747; 6303; 6385; 6461; 7410; 7477; 9475; 10052; 10253; 10411; 10653; 51421; 80781; 9289; 84445; 58495; 54538; 54806; 23411; 23452; 23654; 57167; 255324; 255743; 64218; 64220	SAT1; PTK2; EPGN; JUNB; ANXA3; SPRY2; AMOTL2; ROCK2; RAPGEF3; SEMA4A; GJC1; SPINT2; CYP1B1; BTG1; MYH9; JUP; STRA6; TACSTD2; JAG1; LZTS2; PLXNB2; COL8A1; EPHA4; COL18A1; ITGB8; EFNA1; AHI1; EDN1; SHB; SALL4; OVOL2; VAV2; SDC4; ROBO4; ADAM8; ID1; NPNT; MET; RUNX1; EMP2; ANGPTL2; ADGRG1; SIRT1; HES1; WNT7B	812	812
11	3.68231e-07	1.40932e-05	GO:0023051	b	3	regulation of signaling	101; 182; 330; 355; 389; 481; 602; 624; 823; 861; 957; 972; 5653; 1407; 1437; 1491; 1495; 1525; 1545; 1742; 1803; 1906; 5782; 1942; 1999; 2013; 2017; 2043; 2059; 2081; 2122; 2150; 2248; 2322; 2672; 2770; 2810; 3280; 3589; 3665; 3728; 23529; 3955; 3956; 3965; 4061; 4077; 4233; 5031; 5045; 5328; 5621; 5747; 5923; 22854; 6284; 6397; 6498; 6514; 6804; 7262; 7295; 7410; 7477; 7480; 7805; 8437; 8527; 8…	STX1A; CRLF2; LAPTM5; BPIFB1; IL24; IKBKE; RASAL1; S100A13; FURIN; NTNG1; WNT10B; CCDC88C; PRNP; FSTL3; TSPEAR; FAM110C; CAPN1; EDN1; ENTPD5; ZMYND8; SPAG9; ATP1B1; CLCF1; PNKD; KLK6; TBL1XR1; JAG1; PTPN12; SLC2A2; CSF2; SFN; RUNX1; ADGRG3; ADGRG1; WNT7B; EPGN; LSM14A; RAPGEF3; ADAM8; PHLDA2; NEK6; JUP; SRMS; KSR1; DACT2; LZTS2; SIRT1; RHOC; FGF3; RHOF; DLG4; IRF7; VAV2; TRIM8; HES1; WWC1; CD74; …	3492	3490
12	4.69449e-07	1.64699e-05	GO:0030154	b	3	cell differentiation	101; 182; 131377; 463; 595; 602; 694; 823; 861; 972; 1025; 5653; 1295; 1382; 1437; 1491; 1495; 1525; 284266; 1742; 1748; 1906; 1942; 1999; 2013; 2016; 2017; 2043; 2122; 54970; 2150; 2248; 2322; 2672; 2803; 2810; 3280; 3397; 3400; 3589; 3665; 3694; 3696; 3713; 3726; 3728; 3850; 3880; 23529; 3955; 3956; 3965; 4054; 4070; 4077; 4118; 4233; 51316; 4627; 4821; 4852; 5017; 5045; 5652; 5747; 5923; 5934;…	TMOD3; ANP32B; IL27; RAPGEF3; RASAL1; SEMA4A; FURIN; SPINT2; NTNG1; BHLHE40; WNT10B; CCDC88C; FSTL3; ZSWIM6; GOLGA4; CAPN1; MEDAG; EDN1; RP1L1; MICALCL; SPAG9; TACSTD2; CLCF1; SIGLEC15; MYLIP; KLK6; UNC13D; MBOAT2; DPY19L2P1; ADIRF; CCND1; FA2H; CSF2; SFN; RUNX1; NPY; ADGRG1; TTC12; CCNO; MAL; WNT7B; FBXW11; FOXK1; METRNL; ROBO4; NKX2-2; ADAM8; EMX1; PLXNB2; PLAC8; AJAP1; JUP; SRMS; DLX4; ADGRG3;…	4189	4184
13	5.90398e-07	1.91198e-05	GO:0031589	b	3	cell-substrate adhesion	182; 1295; 1942; 2013; 2017; 3397; 3694; 3696; 3728; 3956; 4070; 5328; 5747; 5796; 22854; 6385; 7791; 9475; 55966; 29984; 84962; 255743; 27076; 201294; 55612; 1955	CTTN; LYPD3; PTK2; ZYX; NTNG1; AJAP1; JUP; TACSTD2; JAG1; AJUBA; COL8A1; ITGB6; ITGB8; EFNA1; UNC13D; FERMT1; PLAU; LGALS1; RHOD; SDC4; ROCK2; ID1; NPNT; MEGF9; EMP2; PTPRK	354	354
14	6.9043e-07	1.95501e-05	GO:0010033	b	3	response to organic substance	182; 306; 330; 355; 440; 445; 463; 525; 595; 861; 972; 1025; 1238; 1364; 1407; 1437; 1491; 1495; 1545; 1906; 1907; 5782; 2043; 2081; 2134; 2150; 2162; 2248; 2322; 2672; 2707; 2770; 2937; 3096; 3187; 3280; 3283; 3397; 3416; 3454; 3589; 3665; 3694; 3696; 3726; 3728; 23529; 3956; 3965; 4054; 4210; 4605; 4821; 4837; 4869; 5031; 5045; 5621; 5731; 5747; 5796; 6122; 6498; 6599; 6804; 7056; 7477; 7480; 7…	STX1A; GSS; SMARCC1; CRLF2; LAPTM5; IFNAR1; IL24; IL27; IKBKE; NKX2-2; ASS1; ZYX; FURIN; SPINT2; WNT10B; PRNP; PTGER1; EDN1; EDN2; EXTL1; CLCF1; DUSP10; CCND1; PTPN12; CSF2; MEFV; RUNX1; HSD3B1; STC2; WNT7B; FBXW11; LSM14A; RAPGEF3; RPL3; TRAF4; JUP; CLDN4; SIRT1; PTGES; FGF3; IRF7; TRIM8; NNMT; HES1; SOGA1; CD74; EHD1; KMO; EPHA4; ZFHX3; FSTL3; SPRY2; HNRNPH1; IDE; CTH; FLT3; GNAI1; CYP1B1; CGN;…	3181	3179
15	7.39507e-07	1.95501e-05	GO:0048518	b	3	positive regulation of biological process	101; 182; 131377; 306; 330; 355; 389; 440; 445; 463; 481; 554; 595; 602; 694; 725; 823; 861; 957; 972; 1025; 5653; 1295; 1364; 1382; 1407; 1437; 1491; 1495; 1509; 1545; 1643; 1742; 1803; 1906; 1907; 1917; 1942; 1999; 2013; 2017; 2043; 2059; 2081; 2122; 2150; 2248; 2322; 2672; 2764; 2770; 2803; 2810; 2980; 3096; 3159; 3280; 3397; 3416; 3589; 3665; 3696; 3726; 3728; 23529; 3956; 3965; 4054; 4070; 4…	STX1A; SMARCC1; SYNPO; TMOD3; RAD18; LAPTM5; BPIFB1; ANP32B; IL24; IL27; IKBKE; NKX2-2; CRLF2; S100A13; ASS1; ADAM8; FURIN; DLG4; WNT10B; PRNP; FSTL3; CDCA7L; FAM110C; GOLGA4; CAPN1; CD276; EDN1; EDN2; ENTPD5; ZMYND8; LIPG; SPAG9; STRA6; CTSD; ATP1B1; CLCF1; MYLIP; KLK6; KSR1; DUSP10; UNC13D; TBL1XR1; DDX49; NRG2; PCGF5; ADIRF; CCND1; AJUBA; AVPR2; CSF2; SFN; MEFV; RUNX1; NPY; ADGRG1; WNT7B; FBXW…	6243	6239
16	7.42996e-07	1.95501e-05	GO:0048519	b	3	negative regulation of biological process	101; 182; 131377; 330; 355; 440; 445; 463; 554; 595; 602; 624; 694; 725; 861; 972; 1025; 1407; 1437; 1473; 1491; 1495; 1545; 1742; 1748; 1803; 1906; 5782; 1942; 1999; 2017; 2043; 2059; 2081; 2122; 2150; 2248; 2672; 2764; 2770; 2810; 3096; 3159; 131601; 3280; 3397; 3400; 3416; 3589; 3665; 3696; 3728; 23529; 3955; 3956; 3965; 4054; 4061; 4070; 4077; 4210; 4233; 51316; 4627; 4821; 4869; 5017; 5031; …	SMARCC1; TMOD3; RAD18; LAPTM5; BPIFB1; ANP32B; IL24; IKBKE; NKX2-2; SEMA4A; ASS1; ADAM8; FURIN; SPINT2; ASB1; DLG4; BHLHE40; WNT10B; CCDC88C; PRNP; PTGER1; NDC1; WWC1; EDN1; CARHSP1; ZMYND8; TRIM29; SPAG9; ZG16; TACSTD2; CLCF1; PNKD; MYLIP; APOBEC3H; PPP1R14B; CCND1; PTPN12; AVPR2; CSF2; SFN; MEFV; RUNX1; ADGRG3; ADGRG1; STC2; ZBTB25; FBXW11; EPGN; FOXK1; RRAD; LSM14A; RAPGEF3; METRNL; RPL3; RASA…	5444	5438
17	2.55757e-06	6.3174e-05	GO:0001568	b	3	blood vessel development	101; 182; 306; 694; 861; 1295; 1545; 1906; 1942; 2013; 2701; 3280; 3397; 3696; 3726; 3728; 4627; 5747; 6303; 6461; 7410; 7477; 8061; 9475; 10052; 10253; 10411; 51421; 80781; 9289; 58495; 54538; 23411; 23452; 255324; 64218; 64220	SAT1; PTK2; EPGN; JUNB; ANXA3; SPRY2; AMOTL2; ROCK2; RAPGEF3; SEMA4A; GJC1; CYP1B1; BTG1; MYH9; JUP; FOSL1; STRA6; EDN1; JAG1; COL8A1; COL18A1; ITGB8; EFNA1; SHB; GJA4; OVOL2; VAV2; ROBO4; ADAM8; ID1; RUNX1; EMP2; ANGPTL2; ADGRG1; SIRT1; HES1; WNT7B	665	665
18	2.70103e-06	6.3174e-05	GO:0007166	b	3	cell surface receptor signaling pathway	161; 182; 330; 355; 525; 595; 624; 823; 861; 972; 1238; 1437; 1495; 1742; 1906; 1907; 5782; 1942; 1999; 2013; 2017; 2043; 2150; 2162; 2248; 2322; 2672; 2762; 3096; 3187; 3280; 3397; 3416; 3454; 3589; 3665; 3694; 3696; 3726; 3728; 3880; 23529; 3955; 4054; 4061; 4233; 4627; 4821; 5031; 5045; 5621; 5664; 5747; 5796; 5923; 6461; 6498; 6599; 6804; 7410; 7477; 7480; 7791; 7805; 8527; 8878; 8996; 9454; …	STX1A; SMARCC1; CRLF2; LAPTM5; IFNAR1; IL24; IL27; IKBKE; NKX2-2; SEMA4A; ZYX; FURIN; DLG4; WNT10B; CCDC88C; PRNP; FSTL3; TSPEAR; GMDS; CAPN1; EDN1; EDN2; ZMYND8; CLCF1; RASGRF1; JAG1; CCND1; PTPN12; CSF2; RUNX1; ADGRG3; ADGRG1; WNT7B; FBXW11; EPGN; LSM14A; PDGFC; TRAF4; PLXNB2; CSRNP1; JUP; SRMS; AMOTL2; SIRT1; EFS; SHB; FGF3; TNK2; IRF7; CD276; TRIM8; HES1; WWC1; SOGA1; CD74; VAV2; EPHA4; AHI1;…	3127	3125
19	3.09811e-06	6.86477e-05	GO:0071559	b	3	response to transforming growth factor beta	463; 1906; 3397; 3694; 3696; 4054; 5045; 5747; 5796; 6498; 7791; 9475; 10253; 79674; 50515; 58495; 23411; 57530; 27063; 55612	CHST11; VEPH1; SIRT1; PTK2; LTBP3; ANKRD1; ITGB6; ITGB8; OVOL2; CGN; ZFHX3; ID1; SPRY2; FERMT1; SKIL; EDN1; ROCK2; PTPRK; ZYX; FURIN	249	249
20	4.78889e-06	0.000100806	GO:0035556	b	3	intracellular signal transduction	101; 330; 355; 389; 481; 602; 624; 957; 972; 1238; 1437; 1491; 1545; 1742; 1906; 1907; 1942; 2043; 2059; 2081; 2122; 2150; 2248; 2322; 2770; 2810; 3280; 3454; 3589; 3665; 23529; 3956; 3965; 4077; 4233; 5031; 5621; 5664; 5731; 5747; 5923; 5934; 6236; 6284; 6397; 6498; 7295; 7410; 7477; 7538; 94137; 7805; 8437; 8527; 8727; 8844; 8878; 8996; 9043; 9454; 9475; 9542; 9641; 10188; 10253; 10278; 10411; …	CRLF2; LAPTM5; IFNAR1; IL24; IKBKE; RASAL1; S100A13; ASB1; DLG4; WWC1; CCDC88C; PRNP; PTGER1; FAM110C; EDN1; RP1L1; ENTPD5; CTNNAL1; SPAG9; ATP1B1; CLCF1; BDKRB2; CARHSP1; ADAM8; SFN; ADGRG3; ADGRG1; WNT7B; FBXW11; EPGN; RRAD; LSM14A; RAPGEF3; CSF2; NEK6; CDC42BPG; KSR1; SIRT1; EFS; RHOC; FGF3; RHOF; RHOD; TNK2; IRF7; VAV2; TRIM8; HES1; CD74; SEC14L1; EPHA4; SPRY2; AMOTL2; CTH; FLT3; GNAI1; CYP1B…	2850	2848
21	5.75169e-06	0.000111979	GO:0030036	b	3	actin cytoskeleton organization	389; 1495; 1525; 284266; 1906; 2013; 2017; 2059; 2150; 2764; 3397; 3880; 4070; 4233; 4627; 6385; 7791; 9475; 10278; 10411; 11135; 11346; 51421; 29984; 345651; 84953; 54509; 55561; 22836; 23406; 89846; 57698; 27063; 29109; 29766; 64423; 54443	CTTN; SYNPO; ACTBL2; TMOD3; AMOTL2; EPS8; RAPGEF3; INF2; ZYX; ANKRD1; MYH9; GMFB; COTL1; RHOF; CDC42BPG; TACSTD2; ANLN; MICALCL; FGD3; FHOD1; CDC42EP1; EFS; EDN1; SIGLEC15; RHOBTB3; RHOC; CTNNA1; RHOD; CXADR; SHTN1; SDC4; ROCK2; ID1; MET; EMP2; F2RL1; KRT19	691	689
22	5.85165e-06	0.000111979	GO:0001525	b	3	angiogenesis	101; 182; 306; 694; 861; 1295; 1545; 1906; 1942; 2013; 3397; 3696; 3728; 4627; 5747; 6303; 6461; 7410; 9475; 10253; 10411; 51421; 80781; 9289; 58495; 54538; 23411; 23452; 255324; 64218	SAT1; PTK2; EPGN; ANXA3; SPRY2; AMOTL2; ROCK2; RAPGEF3; SEMA4A; CYP1B1; BTG1; MYH9; JUP; EDN1; JAG1; COL8A1; COL18A1; ITGB8; EFNA1; SHB; VAV2; ROBO4; ADAM8; ID1; RUNX1; EMP2; ANGPTL2; ADGRG1; SIRT1; OVOL2	502	502
23	1.1547e-05	0.00021136	GO:0070887	b	3	cellular response to chemical stimulus	101; 330; 355; 440; 445; 525; 595; 861; 972; 1025; 1238; 1407; 1437; 1491; 1495; 1525; 1545; 1742; 1803; 1906; 1907; 5782; 2043; 2081; 2134; 2150; 2162; 2248; 2322; 2672; 2707; 2770; 2936; 3096; 3187; 3280; 3397; 3416; 3454; 3589; 3665; 3694; 3696; 3726; 3728; 23529; 3956; 3965; 4054; 4233; 4259; 4605; 4869; 5031; 5045; 5621; 5747; 5796; 6122; 6498; 6599; 6804; 7295; 7477; 7480; 7538; 7791; 7805;…	STX1A; GSR; CRLF2; LAPTM5; IFNAR1; IL24; IL27; IKBKE; RASAL1; ASS1; ZYX; FURIN; SPINT2; DLG4; WNT10B; PRNP; FSTL3; EDN1; EDN2; EXTL1; CLCF1; AJUBA; ADIRF; CCND1; PTPN12; ADAM8; RUNX1; STC2; WNT7B; FBXW11; LSM14A; RAPGEF3; RPL3; MGST3; CSF2; TRAF4; JUP; SIRT1; PTGES; FGF3; IRF7; TRIM8; HES1; SOGA1; CD74; EHD1; KMO; EPHA4; SPRY2; HNRNPH1; IDE; CTH; FLT3; GNAI1; CYP1B1; CGN; P2RY6; CDC37; HBEGF; ERN…	3189	3187
24	1.23344e-05	0.000216367	GO:0030155	b	3	regulation of cell adhesion	101; 182; 445; 463; 861; 972; 1295; 1545; 1803; 1942; 2013; 3280; 3728; 3956; 3965; 4070; 5328; 5621; 5747; 6385; 6484; 7805; 9475; 55966; 10272; 10653; 11221; 80380; 80381; 29984; 9289; 84868; 23654; 168002; 255743; 201294; 55612	CD74; PTK2; ZFHX3; LAPTM5; ROCK2; ASS1; DACT2; SPINT2; CYP1B1; PRNP; FSTL3; AJAP1; JUP; TACSTD2; JAG1; DPP4; PLXNB2; COL8A1; ST3GAL4; PLAU; LGALS9; FERMT1; EFNA1; PDCD1LG2; LGALS1; DUSP10; RHOD; CD276; SDC4; UNC13D; ADAM8; NPNT; RUNX1; EMP2; ADGRG1; HES1; HAVCR2	713	713
25	1.68715e-05	0.000284116	GO:0050794	b	3	regulation of cellular process	101; 143; 161; 182; 131377; 306; 330; 355; 389; 440; 445; 463; 481; 525; 554; 595; 602; 624; 694; 725; 823; 861; 957; 972; 1025; 5653; 1238; 1364; 1382; 1407; 1437; 1473; 1491; 1495; 1509; 1525; 1545; 1643; 284266; 1742; 1748; 1803; 1906; 1907; 1917; 5782; 1942; 1999; 2013; 2016; 2017; 2043; 2059; 2081; 2122; 2134; 2150; 2162; 2248; 2322; 2672; 2762; 2764; 2770; 2803; 2810; 2863; 2936; 2980; 3096…	PPP1R42; STX1A; PPP1R14B; GSR; SYNPO; CGN; TMOD3; ADGRG3; STK10; RAD18; PLCXD2; GPR39; LAPTM5; CEMIP; IFNAR1; ANP32B; IL24; IL27; IKBKE; NKX2-2; CRLF2; S100A13; ASS1; IGF2BP3; ZYX; FURIN; SPINT2; ASB1; PPP1R3C; DLG4; BHLHE40; WNT10B; CCDC88C; PRNP; PTGER1; NDC1; CDCA7L; FAM110C; SRMS; GOLGA4; CAPN1; CD276; EDN1; EDN2; ROBO4; ENTPD5; CTNNAL1; TRIM29; LIPG; SPAG9; EXTL1; CTSD; ATP1B1; TACSTD2; CLCF…	11109	11094
26	1.79948e-05	0.000291377	GO:0050790	b	3	regulation of catalytic activity	101; 143; 306; 330; 355; 389; 481; 554; 595; 823; 972; 1364; 1473; 1509; 1742; 1906; 1907; 1917; 1942; 2013; 2043; 2059; 2081; 2150; 2322; 2672; 2764; 2810; 2980; 3965; 4210; 4233; 201176; 4869; 5031; 5045; 5570; 5621; 5664; 5747; 5923; 5934; 6385; 7295; 7410; 7538; 55890; 7805; 8416; 8437; 8844; 8996; 9043; 9475; 10049; 10188; 10253; 10309; 10406; 10411; 10541; 10653; 1839; 11140; 11221; 79890; …	PPP1R42; LAPTM5; ANP32B; RAPGEF3; RASAL1; FURIN; SPINT2; DLG4; CCDC88C; PRNP; ARHGAP27; CAPN1; EDN1; EDN2; SPAG9; CTSD; ATP1B1; KSR1; CCND1; PPP1R14B; AVPR2; PKIB; SFN; MEFV; PRSS22; CCNO; FBXW11; EPGN; SERINC2; ADAM8; PLXNB2; GUCA2A; CLDN4; SIRT1; SH2D4A; PARP4; RHOC; WFDC2; TNK2; VAV2; SDC4; PSEN2; CD74; EPHA4; SPRY2; CEMIP; FLT3; GPRC5C; NPM1; GMFB; DNAJB6; CDC37; HBEGF; ERN1; CST5; RBL2; EFNA…	2487	2483
27	1.98614e-05	0.00030969	GO:0044093	b	3	positive regulation of molecular function	101; 306; 355; 389; 481; 595; 972; 1025; 1364; 1491; 1509; 1742; 1906; 1907; 1917; 1942; 2013; 2043; 2081; 2150; 2322; 2980; 3280; 3416; 3728; 3965; 4210; 4233; 201176; 4869; 5031; 5570; 5621; 5664; 5747; 5923; 6385; 7295; 7410; 7480; 55890; 7805; 8061; 8437; 8844; 9043; 9475; 10049; 10253; 10411; 10541; 1839; 79890; 375790; 81603; 84962; 51083; 50807; 347735; 54101; 64063; 22821; 23411; 23637; 5…	CD74; PTK2; EPGN; FOSL1; ROCK2; EEF1A2; EPHA4; SIRT1; SERINC2; AGRN; LAPTM5; CEMIP; ANP32B; PKIB; RAPGEF3; RASAL1; IDE; CTH; FLT3; GPRC5C; TXN; DLG4; TRIM8; FAS; WNT10B; PRNP; DNAJB6; HBEGF; JUP; GAL; ARHGAP27; RABGAP1; EDN1; GUCA2A; EDN2; CLDN4; ERN1; RIN3; ANXA3; PDGFC; TRAF4; SPAG9; CTSD; EFNA1; ATP1B1; LGALS9; KSR1; HES1; RHOC; NPM1; RASA3; ARHGAP31; RASGRF1; SPRY2; CCND1; AJUBA; VAV2; SDC4; …	1751	1749
28	2.18528e-05	0.000328572	GO:0012501	b	3	programmed cell death	101; 330; 355; 440; 602; 624; 694; 823; 972; 1437; 1491; 1495; 1509; 1545; 1906; 1917; 1942; 2017; 2081; 2122; 2322; 2810; 3397; 3589; 3665; 3713; 3728; 3850; 3880; 23529; 3956; 3965; 4118; 4233; 51316; 4605; 4869; 5045; 5621; 5652; 5664; 5747; 6461; 6498; 7262; 7410; 7480; 7538; 7805; 8061; 8878; 8996; 9641; 10049; 10253; 10541; 10783; 10904; 11009; 338785; 51063; 284110; 79156; 329; 50515; 5108…	CD74; CTTN; LGALS9; EEF1A2; BLCAP; BIRC3; BIRC2; DNAJB6; KRT3; LAPTM5; PTK2; ANP32B; CSF2; IKBKE; PRSS8; MYBL2; CTH; FLT3; SHB; FURIN; NEK6; CYP1B1; ANKRD1; BTG1; MECOM; FAS; WNT10B; PRNP; PSEN2; SLC7A11; JUP; GAL; FOSL1; CAPN1; EDN1; PHLDA2; ERN1; UFL1; DRAM1; SIRT1; TRAF4; PIM3; FGD3; CALHM2; KRT79; GSDMA; CTSD; EFNA1; AHI1; CLCF1; MAP1S; SKIL; PLEKHF1; LGALS1; NPM1; CTNNA1; NOL3; CHST11; SQSTM…	2054	2053
29	4.05185e-05	0.000588216	GO:0098609	b	3	cell-cell adhesion	101; 182; 445; 861; 972; 1364; 1495; 1525; 1545; 1742; 1803; 3280; 3728; 3956; 3965; 4627; 5621; 5747; 22854; 6385; 6484; 6793; 7477; 56135; 7805; 8416; 10272; 10653; 11135; 11221; 83872; 80380; 80381; 84962; 84868; 54538; 23650; 23654; 23657; 255743; 29766	CD74; PTK2; TMOD3; STK10; SLC7A11; LAPTM5; AJUBA; ASS1; HMCN1; SPINT2; CYP1B1; DLG4; MYH9; PRNP; FSTL3; DUSP10; JUP; PCDHAC1; JAG1; DPP4; PLXNB2; TRIM29; ST3GAL4; ANXA9; CDC42EP1; LGALS9; PDCD1LG2; LGALS1; CTNNA1; NTNG1; CXADR; CLDN4; CD276; SDC4; ROBO4; ADAM8; NPNT; RUNX1; HES1; HAVCR2; WNT7B	871	871
30	5.72085e-05	0.000797653	GO:0048608	b	3	reproductive structure development	595; 1437; 1495; 2707; 3280; 3696; 3726; 3880; 5747; 6599; 7022; 7262; 7477; 8061; 8614; 10272; 10653; 51665; 329; 9289; 58495; 22836; 23411; 64220	PTK2; JUNB; BIRC2; SMARCC1; OVOL2; PHLDA2; SPINT2; ASB1; GJB3; FSTL3; FOSL1; STRA6; SIRT1; ITGB8; RHOBTB3; CTNNA1; CCND1; CSF2; ADGRG1; HES1; STC2; TFAP2C; KRT19; WNT7B	405	405
31	5.87345e-05	0.000797653	GO:0033627	b	3	cell adhesion mediated by integrin	1545; 1803; 1942; 3694; 3696; 5328; 5747; 255743; 55612	PTK2; CYP1B1; ITGB6; ITGB8; PLAU; NPNT; FERMT1; EFNA1; DPP4	72	72
32	0.000104095	0.00136949	GO:0039528	b	3	cytoplasmic pattern recognition receptor signaling pathway in response to virus	330; 3665; 6397; 329; 85364; 26065	IRF7; SEC14L1; BIRC3; BIRC2; ZCCHC3; LSM14A	32	32
33	0.000125434	0.00160023	GO:0090132	b	3	epithelium migration	306; 1545; 1803; 1906; 1942; 2013; 3397; 3728; 4070; 4233; 4627; 5747; 9475; 1839; 11221; 23411; 64218; 55612; 54443	ANXA3; PTK2; CYP1B1; SIRT1; MET; MYH9; HBEGF; EFNA1; ID1; TACSTD2; JUP; FERMT1; EMP2; ROCK2; EDN1; SEMA4A; ANLN; DPP4; DUSP10	297	297
34	0.00015931	0.00197264	GO:0009611	b	3	response to wounding	389; 725; 861; 5653; 1364; 1495; 1906; 5782; 2043; 2150; 2162; 3956; 4627; 5328; 5747; 6385; 6484; 7056; 7410; 7480; 7538; 8527; 8996; 55966; 10938; 11009; 1839; 11221; 113146; 84962; 23657; 56649; 55612	PTK2; EHD1; EPHA4; IL24; F13A1; AJUBA; THBD; WNT10B; MYH9; AJAP1; DUSP10; HBEGF; EDN1; CLDN4; DGKD; ST3GAL4; TMPRSS4; PLAU; FERMT1; KLK6; RHOC; LGALS1; CTNNA1; NOL3; PTPN12; VAV2; SDC4; SLC7A11; ZFP36; RUNX1; AHNAK2; F2RL1; C4BPB	687	687
35	0.000230296	0.00277013	GO:0023014	b	3	signal transduction by protein phosphorylation	101; 355; 972; 1437; 1742; 1906; 1942; 2043; 2081; 2122; 2150; 2248; 2322; 3589; 3965; 4077; 4233; 5031; 5747; 5923; 7477; 7538; 7805; 8437; 8844; 9043; 9475; 9542; 10253; 1839; 11221; 84962; 84868; 22821; 23286; 23291; 56034; 255324; 255743; 9618	CD74; PTK2; EPGN; ROCK2; EPHA4; LAPTM5; FBXW11; ADAM8; RASAL1; TRAF4; FLT3; DLG4; MECOM; FAS; WWC1; HBEGF; EDN1; KSR1; NRG2; AJUBA; ERN1; PDGFC; FGF3; SPAG9; NBR1; EFNA1; LGALS9; P2RY6; DUSP10; RASA3; RASGRF1; SPRY2; IL11; CSF2; NPNT; MET; ZFP36; F2RL1; HAVCR2; WNT7B	913	913
36	0.00027043	0.00316253	GO:0042592	b	3	homeostatic process	101; 355; 475; 481; 525; 554; 624; 972; 1238; 1364; 1407; 1525; 284266; 1742; 1906; 1907; 2016; 2081; 2150; 2322; 2810; 2936; 3397; 3416; 3694; 3956; 3965; 4054; 4233; 51316; 5031; 5570; 5621; 5731; 6498; 7295; 7477; 7480; 7538; 94137; 8614; 8996; 9536; 9900; 9975; 10938; 79152; 51522; 9289; 221937; 415116; 54681; 55289; 284207; 29116; 22821; 23376; 23411; 9388; 23657; 57214; 57217; 56034; 26154;…	CD74; RP1L1; GSR; UFL1; STC2; EHD1; TRPV6; METRNL; PTGER1; CEMIP; ACKR2; ACOXL; NR1D2; ID1; FLT3; TXN; IDE; TMEM14C; DLG4; TTC7A; FAS; WNT10B; PRNP; CRY1; FOXK1; EDN1; ATP6V1B1; EDN2; CLDN4; ERN1; P4HTM; SIRT1; PDGFC; LTBP3; PIM3; LIPG; ITGB6; PTGES; SLC7A11; TMOD3; ATP1B1; SV2A; LGALS9; SIGLEC15; MYLIP; SKIL; LGALS1; P2RY6; PKIB; NOL3; RASA3; CXADR; ABCA12; BDKRB2; ATOX1; AVPR2; FA2H; ADAM8; EMX…	1870	1870
37	0.000280453	0.0031911	GO:0048286	b	3	lung alveolus development	1907; 3694; 4054; 23657; 26154; 64220	ABCA12; LTBP3; ITGB6; STRA6; SLC7A11; EDN2	38	38
38	0.000300452	0.00332869	GO:0008360	b	3	regulation of cell shape	389; 2059; 4627; 5747; 6284; 11135; 29984; 54509; 22836; 23654; 89846; 64218	PLXNB2; PTK2; FGD3; CDC42EP1; MYH9; RHOBTB3; EPS8; RHOC; SEMA4A; S100A13; RHOF; RHOD	150	150
39	0.000429616	0.00457268	GO:0071604	b	3	transforming growth factor beta production	3694; 3696; 3965; 4054; 5045; 55612	LTBP3; ITGB6; ITGB8; LGALS9; FERMT1; FURIN	41	41
40	0.000447372	0.00457268	GO:0006793	b	3	phosphorus metabolic process	101; 355; 481; 525; 595; 624; 957; 972; 1025; 1407; 1437; 1742; 1906; 1917; 5782; 1942; 2013; 2043; 2081; 2122; 2150; 2248; 2322; 2762; 2764; 2766; 2810; 2980; 3280; 3589; 23529; 3965; 4077; 4233; 4245; 4837; 4869; 5031; 5507; 5570; 5621; 5747; 5796; 5923; 5934; 6385; 6793; 6820; 7295; 7410; 7477; 7538; 55890; 7805; 8437; 8527; 8564; 8803; 8844; 8871; 8878; 9043; 9150; 9475; 9542; 9641; 10188; 10…	PPP1R42; STK10; LAPTM5; IL24; IKBKE; RASAL1; ADAM8; CPPED1; PPP1R3C; DLG4; WWC1; CCDC88C; PRNP; NDC1; GMDS; EDN1; ENTPD5; LIPG; SPAG9; ATP1B1; CLCF1; GUCA2A; GMPR; MBOAT2; CCND1; PTPN12; CSF2; SFN; CCNO; WNT7B; FBXW11; EPGN; FOXK1; RAPGEF3; SERINC2; PKIB; TRAF4; NEK6; PPM1M; SRMS; KSR1; PPP1R14B; SIRT1; SH2D4A; FGF3; CDC42BPG; TNK2; VAV2; SDC4; NNMT; SULT2B1; HES1; CD74; KMO; EPHA4; CTDP1; SPRY2;…	3370	3366
41	0.000450271	0.00457268	GO:0032989	b	3	cellular component morphogenesis	101; 389; 1364; 1382; 1742; 1906; 1942; 2016; 2017; 2043; 2059; 2803; 3280; 3397; 3694; 3880; 4070; 4233; 4627; 5747; 22854; 6284; 6498; 8437; 9043; 10653; 11135; 80781; 29984; 345651; 440193; 54509; 54538; 55201; 22836; 23654; 89846; 57688; 57698; 168002; 27063; 201294; 29766; 64218; 1955	CCDC88C; CTTN; ACTBL2; TMOD3; SPAG9; EPHA4; PTK2; EPS8; RASAL1; SEMA4A; S100A13; ID1; DACT2; SPINT2; DLG4; CRABP2; MYH9; ZSWIM6; GOLGA4; TACSTD2; RHOD; CLDN4; PLXNB2; FGD3; ITGB6; COL18A1; CDC42EP1; EFNA1; EDN1; UNC13D; MAP1S; SKIL; RHOC; ANKRD1; RHOF; NTNG1; SHTN1; ROBO4; ADAM8; EMX1; MET; MEGF9; HES1; KRT19; RHOBTB3	1103	1103
42	0.000456182	0.00457268	GO:0048468	b	3	cell development	182; 131377; 463; 861; 5653; 1382; 1495; 1525; 284266; 1742; 1906; 1942; 2016; 2017; 2043; 54970; 2150; 2672; 2803; 2810; 3280; 3397; 3880; 23529; 3956; 4070; 4233; 4627; 4821; 4852; 5747; 5923; 22854; 6385; 6498; 7477; 7480; 94137; 8437; 8553; 9043; 9150; 9475; 10052; 10411; 10653; 10938; 11221; 79152; 80781; 375790; 114787; 9289; 50515; 345651; 50807; 440193; 58495; 54538; 54806; 29116; 55201; …	CCDC88C; CTTN; SHTN1; NTNG1; EPHA4; AHI1; ZFHX3; CTDP1; AGRN; RASAL1; PTK2; OVOL2; ACTBL2; RAPGEF3; NKX2-2; SEMA4A; EMX1; DACT2; SPINT2; DLG4; CRABP2; BHLHE40; MEGF9; WNT10B; MYH9; ZSWIM6; DUSP10; EHD1; KLHL40; GOLGA4; EDN1; JAG1; GPRIN1; ROBO4; UFL1; PLXNB2; MAP1S; GJC1; ZMYND8; SPAG9; COL18A1; TMOD3; EFNA1; DPY19L2P1; TACSTD2; CLCF1; SIGLEC15; MYLIP; SKIL; KLK6; ANKRD1; LGALS1; UNC13D; CTNNA1; …	2114	2113
43	0.000575592	0.00563544	GO:0097435	b	3	supramolecular fiber organization	389; 1495; 1545; 1906; 2013; 2017; 2059; 2150; 2764; 3397; 3880; 4054; 4070; 4233; 6385; 7791; 9475; 10049; 10278; 10411; 11135; 11346; 29984; 440193; 54509; 55201; 22836; 23406; 57698; 27063; 29109; 29766	CTTN; SYNPO; TMOD3; EPS8; RAPGEF3; ZYX; CYP1B1; ANKRD1; CCDC88C; GMFB; DNAJB6; COTL1; RHOF; TACSTD2; LTBP3; CDC42EP1; EFS; EDN1; MAP1S; RHOBTB3; RHOC; CTNNA1; RHOD; FHOD1; SHTN1; SDC4; ROCK2; ID1; MET; EMP2; F2RL1; KRT19	709	708
44	0.000600791	0.00574847	GO:0060674	b	3	placenta blood vessel development	3280; 3696; 3726; 8061; 58495	HES1; JUNB; FOSL1; OVOL2; ITGB8	29	29
45	0.000706006	0.00660508	GO:0001892	b	3	embryonic placenta development	1437; 3280; 3726; 3880; 7262; 7477; 10653; 58495	SPINT2; JUNB; CSF2; OVOL2; HES1; PHLDA2; KRT19; WNT7B	80	80
46	0.00102861	0.009414	GO:0009615	b	3	response to virus	330; 602; 2150; 3159; 3454; 3665; 3694; 3696; 3965; 6397; 8061; 9641; 329; 246778; 164668; 85364; 26065; 91607; 201294	SLFN11; IRF7; APOBEC3H; ITGB6; ITGB8; SEC14L1; BIRC3; BIRC2; HMGA1; LGALS9; IFNAR1; FOSL1; IL27; IKBKE; ZCCHC3; F2RL1; UNC13D; LSM14A; BCL3	352	352
47	0.00107242	0.00960614	GO:1901564	b	3	organonitrogen compound metabolic process	101; 143; 161; 131377; 330; 355; 440; 445; 481; 525; 595; 602; 624; 725; 823; 861; 957; 972; 1025; 5653; 1364; 1407; 1437; 1473; 1491; 1509; 1643; 1742; 1803; 1906; 1917; 5782; 1942; 2013; 2043; 2081; 2122; 2134; 2150; 2162; 2248; 2322; 2672; 2764; 2766; 2810; 2936; 2937; 2980; 3026; 3280; 3416; 3589; 3696; 3713; 23529; 3956; 3965; 4077; 4210; 4233; 4245; 4259; 4627; 4668; 4837; 4869; 5031; 5045;…	STX1A; GSS; GSR; STK10; RAD18; LAPTM5; SMARCC1; ANP32B; IL24; IKBKE; RASAL1; ASS1; ADAM8; FURIN; SPINT2; B3GNT5; ASB1; PPP1R3C; DLG4; B3GNT3; WNT10B; CCDC88C; PRNP; FSTL3; NDC1; CDC42BPG; CAPN1; EDN1; MCTS2P; UNKL; ENTPD5; TINAGL1; LIPG; SPAG9; EXTL1; CTSD; UBE2R2; ATP1B1; CLCF1; PNKD; MYLIP; PLGRKT; KLK6; KSR1; KLK9; GMPR; KLHL9; PPP1R14B; PCGF5; MBOAT2; CCND1; PTPN12; FA2H; CSF2; SFN; MEFV; RUN…	7085	7076
48	0.00115163	0.0101007	GO:1901700	b	3	response to oxygen-containing compound	182; 440; 445; 525; 595; 1364; 1407; 1437; 1495; 1545; 1906; 2043; 2081; 2672; 2707; 2770; 2937; 3283; 3397; 3416; 3454; 3728; 3956; 3965; 4233; 4821; 5031; 5621; 5731; 5747; 5796; 6599; 7056; 7295; 7477; 7480; 7538; 8061; 8564; 8614; 9475; 9536; 140710; 10411; 11009; 11221; 80380; 80781; 375790; 329; 116372; 51083; 84868; 415116; 23376; 23411; 56034; 27063	GSS; PTK2; KMO; EPHA4; BIRC2; PTGER1; AGRN; IL24; IFNAR1; ROCK2; RAPGEF3; NKX2-2; IDE; ASS1; THBD; GNAI1; SMARCC1; TXN; CYP1B1; ANKRD1; LYPD1; GJB3; PRNP; CRY1; DUSP10; COL18A1; JUP; GAL; FOSL1; EDN1; ATP6V1B1; JAG1; CLDN4; ERN1; UFL1; SIRT1; PDGFC; PIM3; PTGES; LGALS9; PDCD1LG2; LGALS1; P2RY6; CTNNA1; GFI1; CCND1; ASNS; CSF2; ID1; MET; ZFP36; HSD3B1; HAVCR2; STC2; PTPRK; WNT10B; SOGA1; WNT7B	1592	1591
49	0.00152171	0.0127566	GO:0032609	b	3	interferon-gamma production	602; 2150; 3965; 5621; 7805; 80380; 80381; 246778; 84868	CD276; PRNP; LAPTM5; LGALS9; HAVCR2; IL27; PDCD1LG2; F2RL1; BCL3	111	111
50	0.00154299	0.0127566	GO:0061061	b	3	muscle structure development	182; 131377; 445; 463; 694; 861; 1025; 1491; 1495; 1525; 1906; 2248; 3280; 3880; 3956; 4627; 7480; 9043; 9150; 9975; 10938; 1839; 221937; 23411; 27063; 29766; 64220	EHD1; ZFHX3; CTDP1; NR1D2; CTH; FOXK1; BTG1; ASS1; WNT10B; MYH9; HBEGF; KLHL40; EDN1; JAG1; SIRT1; SPAG9; STRA6; TMOD3; HES1; LGALS1; FGF3; CTNNA1; ANKRD1; CXADR; RUNX1; CDK9; KRT19	598	598
51	0.00154533	0.0127566	GO:0019538	b	3	protein metabolic process	101; 143; 161; 131377; 330; 355; 595; 602; 624; 725; 823; 861; 957; 972; 1025; 5653; 1364; 1407; 1437; 1473; 1491; 1509; 1643; 1742; 1803; 1906; 1917; 5782; 1942; 2013; 2043; 2081; 2122; 2134; 2150; 2162; 2248; 2322; 2672; 2764; 2810; 3026; 3280; 3416; 3589; 3713; 23529; 3956; 3965; 4077; 4210; 4233; 4245; 4627; 4869; 5031; 5045; 5328; 5507; 5570; 5621; 5652; 5664; 5747; 5796; 5923; 6122; 6385; 6…	STX1A; SMARCC1; STK10; RAD18; LAPTM5; ANP32B; IL24; IKBKE; RASAL1; P2RY6; ADAM8; FURIN; SPINT2; B3GNT5; ASB1; PPP1R3C; DLG4; B3GNT3; WNT10B; CCDC88C; PRNP; FSTL3; NDC1; CDC42BPG; CAPN1; EDN1; MCTS2P; UNKL; ENTPD5; TINAGL1; LIPG; SPAG9; EXTL1; CTSD; UBE2R2; CLCF1; MYLIP; PLGRKT; KLK6; KLK9; KLHL9; PPP1R14B; PCGF5; CCND1; PTPN12; CSF2; SFN; MEFV; RUNX1; PRSS22; STC2; CCNO; WNT7B; FBXW11; ANO8; FOXK…	5979	5974
52	0.00171954	0.0137416	GO:0043207	b	3	response to external biotic stimulus	306; 330; 445; 602; 725; 1437; 1906; 2150; 2672; 3159; 3454; 3665; 3694; 3696; 3965; 51316; 5731; 6397; 7056; 7538; 8061; 8564; 9536; 9641; 10406; 11009; 11221; 83872; 284110; 80380; 329; 246778; 164668; 84868; 85364; 23406; 26065; 91607; 27063; 92747; 201294; 653808	KMO; SEC14L1; BIRC3; BIRC2; BPIFB1; IFNAR1; IL24; IL27; IKBKE; HMCN1; ASS1; PTGES; ANKRD1; PLAC8; C4BPB; PTGER1; COTL1; FOSL1; EDN1; LSM14A; ANXA3; ITGB6; ITGB8; ZG16; SLFN11; HMGA1; ZCCHC3; LGALS9; PDCD1LG2; THBD; WFDC2; DUSP10; APOBEC3H; IRF7; GFI1; UNC13D; CSF2; ZFP36; HAVCR2; GSDMA; F2RL1; BCL3	1080	1079
53	0.00172994	0.0137416	GO:0002519	b	3	natural killer cell tolerance induction	3965; 84868	LGALS9; HAVCR2	3	3
54	0.00177966	0.0138748	GO:0050891	b	3	multicellular organismal water homeostasis	525; 554; 1364; 2810; 4233; 79152; 26154	ABCA12; AVPR2; FA2H; SFN; MET; ATP6V1B1; CLDN4	72	72
55	0.0018592	0.0142313	GO:0034330	b	3	cell junction organization	389; 861; 1364; 1495; 1525; 2017; 2043; 2150; 2701; 3728; 5747; 5796; 6385; 9475; 10052; 29984; 84962	CXADR; CTTN; GJA4; AJUBA; PTPRK; EPHA4; SDC4; ROCK2; PTK2; JUP; RUNX1; RHOC; F2RL1; GJC1; CLDN4; CTNNA1; RHOD	315	315
56	0.00193291	0.014327	GO:0051090	b	3	regulation of DNA-binding transcription factor activity	101; 306; 1491; 1545; 1906; 2672; 3280; 3397; 3728; 3965; 4869; 5621; 7480; 8061; 8553; 81603; 84868; 54101; 23376; 23411; 222487	UFL1; ANXA3; CYP1B1; GFI1; SIRT1; BHLHE40; NPM1; WNT10B; PRNP; LGALS9; ADAM8; ID1; TRIM8; JUP; FOSL1; RIPK4; ADGRG3; EDN1; HES1; CTH; HAVCR2	429	429
57	0.00193976	0.014327	GO:0030030	b	3	cell projection organization	5653; 1382; 1495; 1742; 1942; 2013; 2014; 2016; 2017; 2043; 2059; 54970; 2150; 2672; 2803; 3280; 3397; 3956; 4070; 23059; 4627; 4852; 5621; 5747; 5923; 22854; 6385; 6498; 7410; 94137; 8437; 9043; 10253; 10309; 10938; 11135; 375790; 29984; 114787; 345651; 84962; 50807; 642273; 54538; 54806; 54919; 29116; 55201; 23613; 23637; 23654; 89846; 57688; 57698; 27063; 64218; 54443	CLUAP1; CTTN; ACTBL2; NTNG1; RABGAP1; EPHA4; AHI1; AGRN; SPRY2; PTK2; EPS8; RASAL1; SEMA4A; EMX1; DNAAF5; PLXNB2; DLG4; CRABP2; MYH9; PRNP; FAM110C; EHD1; GOLGA4; TACSTD2; EMP2; RP1L1; AJUBA; SHTN1; GPRIN1; ZMYND8; FGD3; SPAG9; CDC42EP1; ANLN; EFNA1; MAP1S; MYLIP; SKIL; KLK6; ANKRD1; LGALS1; CTNNA1; RHOD; RASGRF1; ZSWIM6; GFI1; VAV2; SDC4; ROBO4; ID1; NPY; EMP3; TTC12; HES1; F2RL1; CCNO; ASAP1	1594	1593
58	0.0020952	0.0152082	GO:0030010	b	3	establishment of cell polarity	3280; 4627; 5747; 9475; 10253; 51421; 23286; 23291; 57698; 55612	AMOTL2; FBXW11; SHTN1; WWC1; MYH9; ROCK2; SPRY2; PTK2; HES1; FERMT1	139	139
59	0.00247803	0.0176822	GO:0071495	b	3	cellular response to endogenous stimulus	440; 445; 525; 861; 1407; 1495; 1906; 5782; 2043; 2248; 2322; 3096; 3187; 3280; 3397; 3416; 3694; 3696; 3728; 4054; 5031; 5045; 5621; 5747; 5796; 6498; 6599; 7480; 7538; 7791; 9475; 140710; 9975; 10253; 10272; 10411; 10653; 10938; 79674; 375790; 50515; 116372; 58495; 23376; 23411; 57530; 56034; 27063; 55612	PTK2; EHD1; EPHA4; FSTL3; AGRN; SPRY2; SMARCC1; HNRNPH1; OVOL2; RAPGEF3; NR1D2; IDE; ASS1; FLT3; ZYX; FURIN; SPINT2; VEPH1; ANKRD1; LYPD1; P2RY6; WNT10B; PRNP; CRY1; JUP; EDN1; ATP6V1B1; UFL1; SIRT1; PDGFC; LTBP3; ITGB6; ITGB8; FERMT1; SKIL; FGF3; CTNNA1; CHST11; PTPN12; CGN; ASNS; ROCK2; ID1; ZFP36; RUNX1; HES1; PTPRK; HIVEP1; SOGA1	1336	1336
60	0.0030312	0.0212689	GO:0050886	b	3	endocrine process	554; 1407; 1906; 1907; 2150; 51083; 55503	TRPV6; AVPR2; CRY1; GAL; EDN1; F2RL1; EDN2	79	79
61	0.00323224	0.0220741	GO:0002263	b	3	cell activation involved in immune response	101; 161; 306; 602; 823; 972; 1509; 2150; 2352; 3728; 23529; 3955; 3956; 3965; 51316; 5328; 6284; 6793; 8560; 114790; 246778; 84868; 53917; 54509; 55313; 23406; 25797; 222487; 201294; 64218	CD74; STK10; QPCT; IL27; SEMA4A; S100A13; CPPED1; PLAC8; COTL1; JUP; CAPN1; LFNG; STK11IP; ANXA3; CTSD; PLAU; LGALS9; AP2A2; LGALS1; UNC13D; RHOF; DEGS1; RAB24; CLCF1; ADAM8; ADGRG3; BCL3; F2RL1; HAVCR2; FOLR3	727	725
62	0.00325081	0.0220741	GO:0032623	b	3	interleukin-2 production	861; 5621; 7538; 7805; 9454; 84868	PRNP; LAPTM5; ZFP36; RUNX1; HOMER3; HAVCR2	60	60
63	0.00340433	0.0225299	GO:0042640	b	3	anagen	7480; 55612	WNT10B; FERMT1	4	4
64	0.00344235	0.0225299	GO:0009887	b	3	animal organ morphogenesis	161; 182; 525; 823; 1295; 1495; 1906; 1942; 1999; 2016; 2248; 3280; 3694; 3955; 4054; 4070; 5747; 22854; 6599; 7262; 7477; 7480; 55966; 10253; 80781; 375790; 50515; 84445; 58495; 54806; 23287; 23291; 56034; 255743; 27063; 54084; 64220; 64651; 1955	SMARCC1; AHI1; AGRN; SPRY2; PTK2; OVOL2; ELF3; PHLDA2; NTNG1; AGTPBP1; WNT10B; CSRNP1; AJAP1; TSPEAR; CAPN1; TACSTD2; ATP6V1B1; LFNG; LZTS2; COL8A1; PDGFC; LTBP3; ITGB6; COL18A1; STRA6; EFNA1; EDN1; AP2A2; FGF3; CTNNA1; ANKRD1; CHST11; JAG1; FBXW11; EMX1; NPNT; MEGF9; HES1; WNT7B	1023	1021
65	0.00347849	0.0225299	GO:0006629	b	3	lipid metabolic process	525; 972; 1382; 1545; 1891; 1906; 1907; 1917; 2322; 2672; 131601; 3283; 3696; 4259; 4668; 5747; 5934; 6307; 6385; 6484; 6583; 6820; 7363; 7410; 7480; 8527; 8560; 8871; 9536; 9975; 84002; 79152; 79718; 79829; 79852; 375790; 84962; 51083; 347735; 55289; 23411; 283848; 9388; 57217; 57552; 124976; 27063; 257068; 4759; 129642; 64220	CD74; MSMO1; PTK2; TTC7A; EEF1A2; SIRT1; SERINC2; AGRN; MGST3; EPHX3; ACOXL; NR1D2; FLT3; B3GNT5; NCEH1; CYP1B1; LIPG; CRABP2; NAA40; WNT10B; PLCXD2; ECH1; GAL; SYNJ2; EDN1; ATP6V1B1; EDN2; AJUBA; TPRA1; DGKD; UGT2B4; RBL2; ST3GAL4; ITGB8; STRA6; NAGA; ANKRD1; PTGES; TBL1XR1; DEGS1; GFI1; MBOAT2; VAV2; SDC4; FA2H; SLC22A4; SPNS2; HSD3B1; SULT2B1; CES4A; NEU2	1430	1428
66	0.00375654	0.0239622	GO:0043062	b	3	extracellular structure organization	101; 602; 823; 861; 1295; 1545; 1803; 1999; 3694; 3696; 4054; 5045; 22854; 6385; 10653; 80781; 375790; 9388; 255743; 63827; 55612	SPINT2; NPNT; COL8A1; FERMT1; CYP1B1; NTNG1; LIPG; ITGB6; COL18A1; ITGB8; SDC4; ADAM8; AGRN; RUNX1; CAPN1; LTBP3; ELF3; DPP4; BCAN; BCL3; FURIN	454	454
67	0.00471225	0.0296098	GO:0044087	b	3	regulation of cellular component biogenesis	389; 861; 1437; 1643; 1906; 2017; 2059; 2150; 2764; 3397; 4070; 4210; 4233; 4869; 5747; 6385; 6804; 7480; 8061; 9475; 10049; 10411; 11135; 11346; 57132; 375790; 329; 84962; 50807; 642273; 23406; 23613; 23637; 29109; 29766; 64218; 55612; 54443	STX1A; CTTN; SYNPO; TMOD3; RABGAP1; BIRC2; AGRN; PTK2; ROCK2; EPS8; RAPGEF3; SEMA4A; WNT10B; GMFB; DNAJB6; COTL1; FAM110C; FOSL1; EDN1; AJUBA; ZMYND8; CDC42EP1; ANLN; TACSTD2; FERMT1; RHOC; CHMP1B; NPM1; DDB2; FHOD1; SDC4; CSF2; ID1; MET; MEFV; RUNX1; F2RL1; ASAP1	1008	1007
68	0.00495186	0.0306579	GO:0043616	b	3	keratinocyte proliferation	2810; 5796; 7538; 58495; 55612	SFN; ZFP36; FERMT1; PTPRK; OVOL2	46	46
69	0.00522628	0.0318879	GO:0050795	b	3	regulation of behavior	463; 1437; 1742; 3352; 54806; 64220	DLG4; STRA6; AHI1; CSF2; ZFHX3; HTR1D	66	66
70	0.00580905	0.0349373	GO:0031099	b	3	regeneration	306; 595; 861; 5653; 1495; 5782; 2043; 2322; 4837; 7480; 11221	ANXA3; NNMT; CCND1; PTPN12; WNT10B; EPHA4; FLT3; RUNX1; KLK6; DUSP10; CTNNA1	186	186
71	0.00641896	0.0380617	GO:0050878	b	3	regulation of body fluid levels	525; 554; 595; 725; 1364; 1906; 2013; 2150; 2162; 2810; 4233; 4627; 5328; 6484; 6583; 7056; 7410; 8527; 10938; 79152; 23657; 26154	EHD1; SLC7A11; F13A1; SFN; C4BPB; MYH9; EDN1; ATP6V1B1; CLDN4; DGKD; ST3GAL4; PLAU; THBD; ABCA12; CCND1; AVPR2; VAV2; FA2H; SLC22A4; MET; EMP2; F2RL1	507	507
72	0.00745537	0.0435932	GO:0019222	b	3	regulation of metabolic process	101; 143; 182; 131377; 306; 330; 355; 445; 463; 481; 525; 554; 595; 602; 624; 694; 725; 823; 861; 957; 972; 1025; 1364; 1382; 1407; 1437; 1473; 1491; 1509; 1545; 1742; 1748; 1906; 1907; 1917; 1942; 1999; 2013; 2016; 2017; 2043; 2081; 2122; 2150; 2248; 2322; 2672; 2764; 2810; 2980; 3096; 3159; 3187; 3280; 3397; 3400; 3416; 3589; 3665; 3696; 3726; 3728; 23529; 3965; 4077; 4210; 4233; 51316; 4605; 4…	PPP1R42; SMARCC1; LAPTM5; ANP32B; IL24; RAPGEF3; NKX2-2; ASS1; ADAM8; FURIN; SPINT2; PPP1R3C; DLG4; BHLHE40; WNT10B; CCDC88C; PRNP; FSTL3; NDC1; CDCA7L; CAPN1; EDN1; EDN2; ENTPD5; ZMYND8; TRIM29; LIPG; SPAG9; CTSD; ATP1B1; CLCF1; PNKD; MYLIP; PLGRKT; KSR1; CARHSP1; DDX49; PCGF5; ADIRF; CCND1; PPP1R14B; AVPR2; CSF2; SFN; MEFV; RUNX1; ADGRG3; PRSS22; STC2; CCNO; WNT7B; FBXW11; EPGN; FOXK1; ZNF212; …	6911	6903
73	0.00843731	0.048659	GO:0051701	b	3	interaction with host	972; 1525; 1803; 3416; 3694; 3956; 3965; 4061; 4233; 81603; 56649; 653808	CD74; CXADR; LY6E; ITGB6; ZG16; TMPRSS4; TRIM8; MET; LGALS9; LGALS1; IDE; DPP4	223	223
74	0.00888491	0.0505479	GO:0034383	b	3	low-density lipoprotein particle clearance	161; 10938; 29116; 57552	NCEH1; MYLIP; EHD1; AP2A2	34	34
75	0.00935017	0.0524856	GO:0042493	b	3	response to drug	143; 182; 440; 445; 595; 1025; 1364; 1495; 1545; 1906; 2016; 2081; 2352; 2770; 3397; 3728; 3775; 3956; 4233; 4821; 4837; 7295; 8061; 9475; 10309; 10974; 80781; 375790; 329; 116372; 51083; 23376; 23411; 23657; 27063; 64220	BIRC2; SLC7A11; AGRN; ADIRF; NKX2-2; EMX1; ASS1; GNAI1; TXN; CYP1B1; ANKRD1; LYPD1; KCNK1; COL18A1; JUP; GAL; FOSL1; EDN1; JAG1; CLDN4; ERN1; UFL1; SIRT1; PARP4; STRA6; LGALS1; CTNNA1; CCND1; ASNS; ROCK2; ID1; MET; NNMT; CDK9; CCNO; FOLR3	985	984
76	0.00984326	0.0545265	GO:0001825	b	3	blastocyst formation	3726; 5045; 6498; 27341	JUNB; RRP7A; SKIL; FURIN	35	35

## Sheet: GO Terms for Normal-Immortal
	p.value	q.value	term_goid	term_category	term_level	term_name	members_input_overlap	members_input_overlap_geneids	size	effective_size
1	2.60223e-08	6.92193e-06	GO:0009888	b	3	tissue development	163; 467; 646; 823; 1843; 2319; 2876; 3214; 3371; 3516; 3673; 3691; 3713; 4088; 4313; 5054; 5315; 5318; 5962; 6398; 6574; 6911; 7071; 7296; 728224; 7431; 10424; 3714; 79977; 80004; 51043; 283149; 54101; 1294; 54845; 3688; 645027; 57822; 100133941	ITGA2; SMAD3; TBX6; PKP2; BCL9L; SERPINE1; EVPLL; PGRMC2; KRTAP4-8; KLF10; GRHL2; GRHL3; RBPJ; AP2B1; ESRP2; ESRP1; CAPN1; JAG2; DUSP1; PKM; ITGB1; ITGB4; ZBTB7B; RDX; HOXB4; CD24; TNC; SLC20A1; BNC1; COL7A1; IVL; SECTM1; VIM; GPX1; FLOT2; TXNRD1; MMP2; ATF3; RIPK4	1989	1986
2	1.90651e-07	2.53566e-05	GO:0001704	b	3	formation of primary germ layer	1843; 3673; 3691; 4088; 4313; 6911; 7296; 1294; 3688	ITGB1; ITGB4; DUSP1; ITGA2; SMAD3; COL7A1; TBX6; MMP2; TXNRD1	111	111
3	3.15064e-06	0.000279356	GO:0048518	b	3	positive regulation of biological process	87; 163; 467; 646; 823; 841; 1604; 1647; 1843; 2152; 2319; 2876; 3214; 3269; 3371; 55763; 3516; 3673; 4000; 4088; 4157; 4313; 4792; 5054; 5315; 5318; 5886; 5962; 6281; 6282; 6398; 6574; 6911; 7039; 7071; 7431; 7706; 8417; 9052; 140458; 9828; 9966; 10221; 11009; 3714; 79977; 80004; 147040; 81844; 51043; 51065; 51330; 346389; 51564; 84639; 23593; 283149; 54101; 3688; 284434; 22885; 63976; 57153; 57…	STX7; TNFSF15; CD55; ITGA2; NFKBIA; SMAD3; IL24; DAGLB; TBX6; PKP2; BCL9L; S100A11; S100A10; TRIM56; GPRC5A; AP2B1; RIPK4; TGFA; PTPN23; KLF10; NPTN; RPS27L; GRHL2; ASB5; GADD45A; RBPJ; RAD23A; SERPINE1; SYT12; ESRP2; CAPN1; HRH1; JAG2; HEBP2; DUSP1; TRA2A; PKM; ITGB1; MC1R; SLC44A2; IL1F10; MACC1; CANT1; ZBTB7B; ARHGEF17; SLC20A1; TRIM25; RDX; HOXB4; CD24; EXOC1; TNC; NOCT; LMNA; ABLIM3; PRDM16;…	6243	6239
4	2.05298e-05	0.00136523	GO:0070887	b	3	cellular response to chemical stimulus	467; 841; 1604; 1843; 2152; 2876; 3269; 3371; 3516; 3673; 4000; 4088; 4313; 4502; 4792; 5054; 5315; 5784; 5962; 7050; 7071; 7296; 7431; 7706; 9966; 10221; 10397; 10424; 11009; 80004; 51043; 51330; 51444; 84639; 283149; 54845; 3688; 63976; 90019; 91683; 25930; 26287; 27020; 100133941; 53834	FGFRL1; MT2A; TNFSF15; CD55; ITGA2; NFKBIA; SMAD3; TRIB1; BCL9L; NDRG1; VIM; TNFRSF12A; SERPINE1; PTPN23; KLF10; NPTN; ANKRD2; RBPJ; SYT12; ESRP2; ESRP1; HRH1; RNF138; DUSP1; TXNRD1; ITGB1; SYT8; IL1F10; PGRMC2; ZBTB7B; TRIM25; RDX; CD24; TNC; LMNA; PRDM16; F3; CASP8; PTPN14; GPX1; ATF3; PKM; MMP2; TGIF1; IL24	3189	3187
5	2.80915e-05	0.00146544	GO:0048729	b	3	tissue morphogenesis	163; 3214; 3371; 3516; 3673; 3691; 4088; 5318; 6911; 7296; 3714; 79977; 80004; 54101; 3688; 57822	ITGB1; ITGB4; GRHL2; GRHL3; RBPJ; HOXB4; ITGA2; ESRP2; TBX6; PKP2; TNC; JAG2; SMAD3; AP2B1; RIPK4; TXNRD1	629	629
6	3.30551e-05	0.00146544	GO:0034330	b	3	cell junction organization	87; 3673; 3691; 4088; 5318; 5339; 5962; 6281; 10686; 79977; 25930	PTPN23; ACTN1; CLDN16; ITGB4; GRHL2; ITGA2; RDX; SMAD3; PLEC; PKP2; S100A10	315	315
7	8.00142e-05	0.00304054	GO:0009611	b	3	response to wounding	87; 2152; 2876; 3371; 3673; 3691; 4088; 5054; 5315; 5339; 11009; 51330; 3688; 645027; 57822; 653145	ITGB1; ACTN1; F3; ITGB4; GRHL3; ANXA8; ITGA2; SMAD3; GPX1; PLEC; IL24; TNC; TNFRSF12A; SERPINE1; EVPLL; PKM	687	687
8	9.18601e-05	0.00305435	GO:0023051	b	3	regulation of signaling	467; 823; 841; 1604; 1647; 1843; 2152; 2319; 2876; 3269; 3516; 3673; 4088; 4157; 4792; 5054; 5962; 6398; 6574; 6623; 7039; 7090; 7091; 7706; 9052; 9411; 9828; 9966; 10221; 11009; 3714; 51043; 51330; 116984; 51564; 283149; 3688; 63976; 23624; 57153; 91683; 25930; 124583; 27020; 60370; 100133941	CBLC; TNFSF15; CD55; TLE3; ITGA2; NFKBIA; SMAD3; HDAC7; TRIB1; BCL9L; GPRC5A; SERPINE1; TGFA; PTPN23; NPTN; ARAP2; GADD45A; RBPJ; ZBTB7B; SYT12; CAPN1; HRH1; JAG2; ARHGAP29; DUSP1; ITGB1; MC1R; SLC44A2; CANT1; ARHGEF17; TRIM25; RDX; CD24; SLC20A1; TLE4; PRDM16; F3; SECTM1; CASP8; GPX1; SNCG; TNFRSF12A; FLOT2; AVPI1; ATF3; IL24	3492	3490
9	0.000119942	0.00354495	GO:0048598	b	3	embryonic morphogenesis	1843; 3214; 3673; 3691; 4088; 4313; 6911; 7296; 3714; 79977; 1294; 3688; 57822; 125488	ITGB1; ITGB4; GRHL2; GRHL3; DUSP1; ITGA2; HOXB4; SMAD3; COL7A1; TTC39C; TBX6; JAG2; MMP2; TXNRD1	565	565
10	0.000136316	0.003626	GO:0007166	b	3	cell surface receptor signaling pathway	163; 467; 823; 841; 1604; 2152; 2876; 3516; 3673; 3691; 4088; 4313; 4502; 4792; 5054; 7039; 7090; 7091; 7431; 7706; 9052; 9966; 10221; 11009; 3714; 80004; 221393; 51043; 51330; 51444; 84639; 283149; 54845; 3688; 23220; 63976; 23624; 57822; 221955; 27020; 100133941; 53834	DTX4; CBLC; FGFRL1; MT2A; TNFSF15; CD55; TLE3; ITGA2; NFKBIA; TLE4; DAGLB; TRIB1; BCL9L; GPRC5A; SERPINE1; TGFA; NPTN; GRHL3; TNFRSF12A; RBPJ; AP2B1; ESRP2; ESRP1; CAPN1; JAG2; ITGB1; IL1F10; ITGB4; ZBTB7B; TRIM25; ADGRF4; CD24; RNF138; SMAD3; PRDM16; F3; CASP8; VIM; GPX1; MMP2; ATF3; IL24	3127	3125
11	0.000169641	0.00381579	GO:0050794	b	3	regulation of cellular process	87; 143; 163; 226; 467; 646; 823; 841; 1604; 1647; 1843; 2152; 2319; 2876; 3097; 3214; 3269; 3371; 55763; 3516; 3673; 3691; 4000; 4088; 4157; 4313; 4502; 4792; 5054; 5315; 5318; 5784; 5886; 5962; 6281; 6282; 6398; 6574; 6623; 6911; 7039; 7050; 7071; 7090; 7091; 7296; 7431; 7706; 94137; 8776; 9052; 140458; 9411; 9610; 9828; 9960; 9966; 10221; 10397; 10424; 11009; 3714; 79228; 79977; 80004; 147040;…	FGFRL1; SYTL2; IL24; S100A11; S100A10; ASB5; GADD45A; RBPJ; ESRP2; ESRP1; CAPN1; HEBP2; RP1L1; MTMR1; CBLC; MC1R; ARHGEF17; TRIM25; CD24; ABLIM3; TLE4; THOC6; SYT8; KCTD11; COL7A1; SECTM1; VIM; TXNRD1; PKP2; TNFSF15; ITGA2; NFKBIA; TRIB1; NDRG1; PTPN14; TNFRSF12A; AP2B1; ITGB4; TGFA; SYT12; CDC42BPG; HRH1; RNF138; PKM; PARP4; HOXB4; PRDM16; NWD1; GPX1; SNCG; FLOT2; HDAC7; RAD23A; TLE3; SMAD3; TBX…	11109	11094
12	0.000172141	0.00381579	GO:0035239	b	3	tube morphogenesis	841; 1647; 2152; 2876; 3371; 3516; 4088; 4313; 5054; 5315; 6911; 79977; 80004; 51330; 51564; 3688; 57822	ITGB1; F3; HDAC7; GRHL2; GRHL3; GADD45A; RBPJ; CASP8; SMAD3; GPX1; ESRP2; TNFRSF12A; TBX6; TNC; MMP2; SERPINE1; PKM	812	812
13	0.000410599	0.00840148	GO:0010033	b	3	response to organic substance	467; 841; 1604; 1843; 2152; 3269; 3371; 3516; 3673; 4000; 4088; 4313; 4502; 4792; 5054; 5315; 5784; 5962; 7050; 7071; 7431; 7706; 9966; 10221; 10424; 11009; 80004; 81844; 51043; 51330; 51444; 84639; 283149; 54845; 3688; 63976; 25819; 25930; 27020; 100133941; 53834	FGFRL1; MT2A; TNFSF15; CD55; ITGA2; NFKBIA; SMAD3; NOCT; TRIB1; BCL9L; PTPN14; TNFRSF12A; SERPINE1; PTPN23; KLF10; NPTN; RBPJ; ESRP2; ESRP1; HRH1; RNF138; DUSP1; PKM; ITGB1; IL1F10; PGRMC2; ZBTB7B; TRIM25; RDX; CD24; TNC; LMNA; PRDM16; F3; CASP8; VIM; ATF3; TRIM56; MMP2; TGIF1; IL24	3181	3179
14	0.0005254	0.0099826	GO:0050793	b	3	regulation of developmental process	163; 226; 646; 841; 1647; 2152; 2319; 2876; 3214; 3516; 4000; 4088; 4792; 5054; 5315; 5318; 5962; 6281; 6911; 7071; 7431; 10221; 79977; 147040; 51043; 51564; 283149; 54845; 3688; 57822; 25819; 26287; 27020; 100133941; 1040	HDAC7; NFKBIA; SMAD3; TBX6; TRIB1; BCL9L; S100A10; SERPINE1; KLF10; NPTN; GRHL2; GRHL3; GADD45A; RBPJ; AP2B1; ESRP1; PKM; ITGB1; ZBTB7B; RDX; HOXB4; CD24; ALDOA; LMNA; KCTD11; F3; BNC1; ANKRD2; CDS1; CASP8; VIM; GPX1; FLOT2; NOCT; PKP2	2592	2589
15	0.000586391	0.0103987	GO:0045104	b	3	intermediate filament cytoskeleton organization	5318; 5339; 7431; 645027	PLEC; PKP2; EVPLL; VIM	50	50
16	0.000648511	0.0107815	GO:0035295	b	3	tube development	841; 1647; 2152; 2876; 3371; 3516; 4088; 4313; 5054; 5315; 6911; 79977; 80004; 51330; 51564; 3688; 57822; 100133941	ITGB1; F3; HDAC7; GRHL2; GRHL3; GADD45A; RBPJ; CASP8; SMAD3; GPX1; ESRP2; TNFRSF12A; TBX6; TNC; CD24; MMP2; SERPINE1; PKM	996	996
17	0.000862913	0.013502	GO:0009887	b	3	animal organ morphogenesis	163; 823; 3214; 3371; 3516; 3673; 3691; 4088; 4313; 5054; 5318; 6911; 7090; 3714; 79977; 80004; 57822; 125488	TTC39C; CAPN1; GRHL2; GRHL3; TLE3; RBPJ; HOXB4; ITGA2; SERPINE1; ESRP2; TBX6; PKP2; TNC; JAG2; SMAD3; MMP2; AP2B1; ITGB4	1023	1021
18	0.000944913	0.0139637	GO:0019222	b	3	regulation of metabolic process	87; 143; 467; 646; 823; 841; 1604; 1647; 1843; 2152; 2319; 2876; 3097; 3214; 3269; 3371; 55763; 3516; 3673; 4088; 4157; 4792; 5054; 5315; 5784; 5886; 5962; 6282; 6911; 7039; 7050; 7071; 7090; 7091; 7296; 7431; 7706; 8776; 9052; 140458; 9931; 9960; 9966; 10221; 11009; 79977; 80004; 81844; 51043; 51065; 346389; 54843; 84639; 283149; 54101; 1294; 54845; 3688; 284434; 22885; 63976; 23624; 57822; 2219…	CBLC; ANXA8; ABLIM3; TNFSF15; CD55; TLE3; NWD1; ITGA2; NFKBIA; SMAD3; DAGLB; TBX6; TRIB1; S100A11; BCL9L; VIM; GPRC5A; SERPINE1; TGFA; KLF10; NPTN; RPS27L; GRHL2; ASB5; GADD45A; RBPJ; RAD23A; HELZ; ESRP2; ESRP1; CAPN1; HRH1; RIPK4; DUSP1; TRA2A; MTMR1; PKM; ITGB1; MC1R; USP3; MACC1; ZBTB7B; PARP4; TRIM25; TGIF1; RDX; HOXB4; CD24; AVPI1; EXOC1; TNC; TLE4; PRDM16; ACTN1; F3; BNC1; COL7A1; SYTL2; GR…	6911	6903
19	0.00123391	0.0172748	GO:0001666	b	3	response to hypoxia	3516; 3673; 4000; 4088; 4313; 5315; 5352; 10397; 100133941	PLOD2; RBPJ; SMAD3; NDRG1; LMNA; CD24; MMP2; ITGA2; PKM	338	338
20	0.00158324	0.0202966	GO:0009790	b	3	embryo development	841; 1843; 3214; 3516; 3673; 3691; 4088; 4313; 6911; 7296; 3714; 79977; 1294; 3688; 57822; 25819; 125488	ITGB1; ITGB4; GRHL2; GRHL3; MMP2; RBPJ; HOXB4; SMAD3; COL7A1; TTC39C; TBX6; CASP8; JAG2; NOCT; DUSP1; ITGA2; TXNRD1	989	989
21	0.00162081	0.0202966	GO:0048583	b	3	regulation of response to stimulus	467; 823; 841; 1604; 1647; 1843; 2152; 2319; 2876; 3516; 3673; 4000; 4088; 4157; 4792; 5054; 5962; 6398; 6574; 6623; 7039; 7090; 7091; 7706; 8417; 9052; 9411; 9828; 9966; 10221; 11009; 3714; 51043; 51330; 116984; 51564; 23593; 283149; 3688; 63976; 23624; 57153; 90019; 221955; 91683; 124583; 27020; 60370; 100133941	SYT8; CBLC; TNFSF15; CD55; TLE3; ITGA2; NFKBIA; SMAD3; IL24; STX7; BCL9L; GPRC5A; SERPINE1; TGFA; NPTN; ARAP2; GADD45A; RBPJ; ZBTB7B; SYT12; CAPN1; JAG2; ARHGAP29; DUSP1; ITGB1; MC1R; SLC44A2; DAGLB; CANT1; ARHGEF17; TRIM25; RDX; CD24; SLC20A1; LMNA; TLE4; HEBP2; PRDM16; F3; SECTM1; CASP8; GPX1; SNCG; TNFRSF12A; FLOT2; AVPI1; HDAC7; ATF3; TRIB1	4298	4294
22	0.00171242	0.0202966	GO:0071216	b	3	cellular response to biotic stimulus	1604; 4792; 5054; 7431; 10221; 11009; 84639	IL1F10; CD55; NFKBIA; VIM; TRIB1; SERPINE1; IL24	223	223
23	0.00175497	0.0202966	GO:0001525	b	3	angiogenesis	841; 1647; 2152; 2876; 3516; 4313; 5054; 5315; 51330; 51564; 3688	ITGB1; F3; HDAC7; GADD45A; RBPJ; CASP8; GPX1; TNFRSF12A; MMP2; SERPINE1; PKM	502	502
24	0.00211568	0.0227173	GO:0050790	b	3	regulation of catalytic activity	143; 823; 841; 1647; 1843; 2152; 2876; 3673; 4088; 5054; 5962; 6281; 7039; 9052; 9411; 9610; 9828; 9966; 10221; 79977; 259173; 51065; 116984; 54843; 1294; 3688; 23624; 57822; 10045; 60370; 100133941; 653145	CBLC; TNFSF15; SYTL2; ITGA2; SMAD3; TRIB1; S100A10; GPRC5A; SERPINE1; TGFA; RPS27L; GRHL2; GRHL3; GADD45A; CAPN1; ARHGAP29; DUSP1; ITGB1; ARHGEF17; PARP4; ANXA8; RDX; CD24; ALS2CL; ARAP2; F3; COL7A1; RIN1; CASP8; GPX1; AVPI1; SH2D3A	2487	2483
25	0.00213509	0.0227173	GO:0090132	b	3	epithelium migration	1647; 2196; 2876; 3673; 6273; 79977; 51564; 25930	PTPN23; HDAC7; GRHL2; GADD45A; ITGA2; GPX1; FAT2; S100A2	297	297
26	0.00229918	0.0235224	GO:0033627	b	3	cell adhesion mediated by integrin	3673; 3691; 5054; 3688	ITGB1; ITGA2; ITGB4; SERPINE1	72	72
27	0.0025025	0.0246526	GO:0070482	b	3	response to oxygen levels	3516; 3673; 4000; 4088; 4313; 5315; 5352; 10397; 100133941	PLOD2; RBPJ; SMAD3; NDRG1; LMNA; CD24; MMP2; ITGA2; PKM	375	375
28	0.00259501	0.0246526	GO:0009314	b	3	response to radiation	1647; 1843; 2876; 3269; 3713; 4157; 4313; 164312; 27020; 1040	MC1R; NPTN; IVL; GADD45A; LRRN4; MMP2; GPX1; HRH1; DUSP1; CDS1	452	451
29	0.00272135	0.0249614	GO:0043062	b	3	extracellular structure organization	823; 3371; 3673; 3691; 4088; 4313; 5054; 1294; 3688; 30814	ITGB1; CAPN1; ITGA2; SMAD3; COL7A1; PLA2G2E; TNC; MMP2; SERPINE1; ITGB4	454	454
30	0.00283002	0.0250928	GO:0035556	b	3	intracellular signal transduction	467; 841; 1647; 1843; 2152; 2876; 3269; 55763; 4157; 4792; 5962; 6398; 6574; 7039; 7706; 94137; 140458; 9411; 9828; 9966; 10221; 10397; 11009; 51065; 116984; 51564; 3688; 55561; 23624; 57153; 124583; 27020; 10045; 60370; 100133941	CBLC; TNFSF15; NFKBIA; HDAC7; TRIB1; NDRG1; TGFA; NPTN; RPS27L; ASB5; GADD45A; CDC42BPG; HRH1; ARHGAP29; RP1L1; DUSP1; SLC20A1; ITGB1; MC1R; SLC44A2; ARHGEF17; SH2D3A; TRIM25; RDX; CD24; EXOC1; ARAP2; F3; SECTM1; CASP8; GPX1; CANT1; AVPI1; ATF3; IL24	2850	2848
31	0.00315111	0.0270386	GO:0071495	b	3	cellular response to endogenous stimulus	1843; 3269; 3371; 3516; 3673; 4088; 4313; 5315; 5962; 7071; 7431; 10424; 80004; 51043; 283149; 54845; 3688; 63976; 27020; 53834	ITGB1; PRDM16; FGFRL1; KLF10; NPTN; PGRMC2; ZBTB7B; MMP2; RBPJ; RDX; SMAD3; ESRP2; ESRP1; TNC; HRH1; BCL9L; VIM; DUSP1; ITGA2; PKM	1336	1336
32	0.00345177	0.0286928	GO:0030155	b	3	regulation of cell adhesion	1604; 1843; 2319; 3371; 3673; 4088; 5054; 5962; 6281; 3714; 51043; 25930; 100133941	PTPN23; FLOT2; CD55; ITGA2; ZBTB7B; RDX; SMAD3; TNC; JAG2; S100A10; CD24; DUSP1; SERPINE1	713	713
33	0.00372095	0.0299931	GO:0010469	b	3	regulation of signaling receptor activity	823; 5054; 7039; 9052; 3688; 23624	TGFA; ITGB1; CBLC; CAPN1; GPRC5A; SERPINE1	192	192
34	0.0039039	0.0305423	GO:0006887	b	3	exocytosis	87; 226; 823; 1604; 55763; 5054; 5315; 6282; 54843; 84958; 23593; 57153; 90019; 91683; 124583	SYT8; ACTN1; EXOC1; SYTL1; CANT1; CD55; SYTL2; SLC44A2; SYT12; S100A11; CAPN1; ALDOA; HEBP2; SERPINE1; PKM	901	898
35	0.00410121	0.0311692	GO:0008542	b	3	visual learning	3269; 164312; 27020	LRRN4; NPTN; HRH1	42	42
36	0.0044217	0.0326714	GO:0071774	b	3	response to fibroblast growth factor	3371; 80004; 54845; 27020; 53834	ESRP2; ESRP1; NPTN; FGFRL1; TNC	139	139
37	0.00466399	0.0335303	GO:0051239	b	3	regulation of multicellular organismal process	163; 646; 841; 1647; 2152; 2876; 3269; 3516; 3673; 4000; 4088; 4157; 4792; 5054; 5315; 5318; 6911; 7071; 7090; 7431; 7706; 10221; 79977; 147040; 81844; 51043; 51564; 283149; 54845; 3688; 23220; 63976; 57822; 25819; 25930; 27020; 100133941	DTX4; HDAC7; TLE3; ITGA2; NFKBIA; SMAD3; TBX6; TRIB1; BCL9L; TRIM56; SERPINE1; PTPN23; KLF10; NPTN; GRHL2; GRHL3; GADD45A; RBPJ; AP2B1; ESRP1; HRH1; PKM; ITGB1; MC1R; ZBTB7B; TRIM25; CD24; LMNA; PRDM16; KCTD11; F3; BNC1; CASP8; VIM; GPX1; NOCT; PKP2	3158	3155
38	0.00532471	0.037273	GO:0001568	b	3	blood vessel development	163; 841; 1647; 2152; 2876; 3516; 4313; 5054; 5315; 51330; 51564; 3688	ITGB1; F3; HDAC7; GADD45A; RBPJ; CASP8; SERPINE1; GPX1; TNFRSF12A; MMP2; AP2B1; PKM	665	665
39	0.00591813	0.0403647	GO:0003205	b	3	cardiac chamber development	163; 3516; 5318; 6911; 79977	RBPJ; TBX6; AP2B1; GRHL2; PKP2	149	149
40	0.00613991	0.0408304	GO:0031589	b	3	cell-substrate adhesion	87; 2196; 3673; 3691; 4088; 5054; 6281; 3688	ITGB1; ACTN1; ITGB4; ITGA2; SMAD3; FAT2; S100A10; SERPINE1	354	354
41	0.0063785	0.0413825	GO:0198738	b	3	cell-cell signaling by wnt	163; 3516; 4088; 7090; 7091; 51444; 283149; 57822; 25930; 100133941	PTPN23; GRHL3; TLE3; RBPJ; TLE4; RNF138; BCL9L; CD24; SMAD3; AP2B1	513	513
42	0.00730552	0.0457617	GO:0098609	b	3	cell-cell adhesion	87; 1604; 2196; 2319; 5318; 5962; 6282; 10686; 51043; 3688; 25930; 27020; 100133941; 53834	ITGB1; PTPN23; ACTN1; CLDN16; CD55; ZBTB7B; RDX; CD24; FAT2; FGFRL1; PKP2; FLOT2; S100A11; NPTN	871	871
43	0.00739756	0.0457617	GO:0023019	b	3	signal transduction involved in regulation of gene expression	4088; 6911	TBX6; SMAD3	17	17
44	0.00761907	0.0460608	GO:0051701	b	3	interaction with host	841; 1604; 3673; 7706; 79228; 3688	ITGB1; CD55; TRIM25; ITGA2; CASP8; THOC6	223	223
45	0.00787084	0.0465254	GO:0050432	b	3	catecholamine secretion	6623; 90019; 91683	SYT8; SNCG; SYT12	54	53

## Sheet: GO Terms for Normal
	p.value	q.value	term_goid	term_category	term_level	term_name	members_input_overlap	members_input_overlap_geneids	size	effective_size
1	1.63353e-26	5.71734e-24	GO:0006342	b	3	chromatin silencing	3007; 3009; 3012; 3013; 8330; 8331; 8335; 8338; 8350; 8352; 8353; 8354; 8355; 8358; 8359; 8360; 8361; 8362; 8363; 8364; 8365; 8366; 8367; 8968; 8969; 85235; 8334	H3C11; H2AC15; H2AC14; H2AC12; H2AC11; H4C11; H4C12; H1-5; H1-3; H2AC8; H2AC7; H2AC6; H2AC4; H4C1; H4C3; H4C2; H4C5; H4C4; H4C6; H4C8; H2AC20; H3C2; H3C3; H3C1; H3C6; H3C7; H3C8	133	133
2	5.14873e-15	9.01027e-13	GO:0048513	b	3	animal organ development	301; 302; 631; 664; 677; 857; 858; 100533177; 1272; 1316; 1848; 2067; 2069; 2120; 2335; 2353; 2810; 2817; 3184; 3217; 3552; 3553; 3576; 3675; 3691; 3725; 3852; 3853; 3855; 3856; 3872; 3880; 3914; 3918; 135228; 4609; 4780; 5054; 5314; 5315; 5744; 5916; 6591; 6717; 6840; 7048; 7057; 7424; 8091; 8350; 8352; 8353; 8354; 8355; 8358; 8359; 8360; 8361; 8362; 8363; 8364; 8365; 8366; 8367; 8444; 8710; 886…	H4C11; H4C12; CAV2; CAV1; RARG; NFE2L2; DHRS3; MYC; DDIT4; SLC38A2; LDB1; SNAI2; TUFT1; SERPINB7; H4C1; H4C3; H4C2; H4C5; H4C4; FN1; H4C6; CXCL8; SFN; H4C8; FST; ITGA3; NFKBIZ; CNTN1; LAMB3; SERPINE1; JUN; THBS1; CLDN1; PKM; FOS; HOXB7; TIPARP; APLN; VEGFC; PKHD1; LAMC2; BNIP3; LRIG1; ETV6; KRT17; FLOT1; KRT19; EIF2B2; DYRK3; KRT7; KRT5; IL1A; IL1B; KRT8; KRT80; KRT6A; DUSP6; HNRNPD; TGFBR2; SRI;…	3503	3496
3	1.20026e-14	1.4003e-12	GO:0050793	b	3	regulation of developmental process	301; 302; 390; 646; 664; 677; 857; 1272; 1848; 1894; 2069; 2152; 2335; 2353; 2810; 2817; 3217; 3552; 3553; 3576; 3675; 3725; 3872; 135228; 201164; 4609; 4780; 5034; 5054; 5074; 5314; 5315; 5744; 5916; 6591; 7048; 7057; 7424; 8091; 8350; 8352; 8353; 8354; 8355; 8358; 8359; 8360; 8361; 8362; 8363; 8364; 8365; 8366; 8367; 8710; 8861; 8968; 9572; 10211; 10468; 10551; 10769; 11007; 329; 440275; 347902…	PLK2; ITGA3; FLOT1; BIRC2; KDF1; H4C4; NFKBIZ; H3C11; CNTN1; FST; NR1D1; H4C11; IL1A; IL1B; H4C12; MYADM; SERPINE1; CAV1; KRT17; ECT2; NFE2L2; JUN; PTHLH; FERMT1; THBS1; H3C1; H4C3; MYC; DUSP6; CLSTN1; PKM; ANXA1; TGFBR2; ANXA2; FOS; CDC42SE1; P4HB; HMGA2; ZFP36L1; HOXB7; GPC1; LDB1; H4C2; H3C2; VEGFC; SNAI2; H4C5; PAWR; SERPINB7; BNIP3; H4C1; PLD6; F3; BNC1; RARG; FN1; H4C6; CXCL8; CD109; H3C7; …	2592	2589
4	2.68867e-14	2.35259e-12	GO:0048731	b	3	system development	301; 302; 631; 664; 677; 857; 858; 100533177; 1012; 1272; 1316; 1848; 1894; 2067; 2069; 2120; 2152; 2191; 2335; 2353; 2810; 2817; 2919; 3184; 3217; 3552; 3553; 3576; 3675; 3691; 3725; 3852; 3853; 3855; 3856; 3872; 3880; 3914; 3918; 3964; 4134; 135228; 4609; 4780; 5054; 5314; 5315; 5744; 5916; 6277; 6591; 6717; 6840; 7048; 7057; 7424; 8091; 8239; 8350; 8352; 8353; 8354; 8355; 8358; 8359; 8360; 836…	PLK2; H4C11; H4C12; CAV2; CLSTN1; CAV1; RARG; NFE2L2; DHRS3; MYC; H4C1; DDIT4; SLC38A2; LDB1; SNAI2; TUFT1; SERPINB7; CXCL1; H4C3; H4C2; H4C5; H4C4; FN1; H4C6; CXCL8; F3; SFN; H4C8; FST; ITGA3; NFKBIZ; CNTN1; NDRG1; LAMB3; SERPINE1; JUN; THBS1; CLDN1; PKM; FOS; HOXB7; TIPARP; APLN; VEGFC; PKHD1; LAMC2; BNIP3; LRIG1; ETV6; KRT17; FLOT1; KRT19; EIF2B2; DYRK3; KRT7; KRT5; IL1A; IL1B; KRT8; BTG4; KRT…	4796	4789
5	1.17167e-12	8.20166e-11	GO:0051239	b	3	regulation of multicellular organismal process	301; 302; 55666; 646; 677; 857; 1272; 1848; 1894; 2069; 2152; 2180; 2191; 2335; 2353; 2597; 2810; 2817; 3217; 3552; 3553; 3576; 3675; 3725; 3872; 135228; 4609; 4780; 5054; 5314; 5315; 5744; 5916; 6319; 6591; 6717; 7048; 7057; 7424; 8091; 8350; 8352; 8353; 8354; 8355; 8358; 8359; 8360; 8361; 8362; 8363; 8364; 8365; 8366; 8367; 8710; 8861; 8862; 8968; 9249; 9572; 10211; 10468; 338442; 10769; 11343;…	PLK2; H4C8; HCAR2; ITGA3; FLOT1; GAPDH; KDF1; DHRS3; NFKBIZ; H3C11; CNTN1; FST; NR1D1; H4C11; IL1A; NPLOC4; THBS1; MYADM; IL1B; CAV1; KRT17; H4C12; NLRP1; ECT2; NFE2L2; FAP; JUN; PTHLH; FERMT1; SERPINE1; CLEC9A; H3C7; MYC; DUSP6; CLSTN1; PKM; ANXA1; TGFBR2; G0S2; ANXA2; FOS; MGLL; SRI; HMGA2; ZFP36L1; HOXB7; GPC1; LDB1; H4C2; H3C2; VEGFC; SNAI2; H4C5; SERPINB7; H4C4; H4C1; H4C3; F3; BNC1; RARG; F…	3158	3155
6	1.50749e-12	8.79368e-11	GO:0006325	b	3	chromatin organization	3007; 3009; 3012; 3013; 3017; 3553; 4609; 8091; 8330; 8331; 8335; 8338; 8339; 8347; 8350; 8352; 8353; 8354; 8355; 8358; 8359; 8360; 8361; 8362; 8363; 8364; 8365; 8366; 8367; 8861; 8968; 8969; 8970; 85235; 8334; 55167	MSL2; H3C11; H2AC15; H2AC14; H2AC12; H2AC11; H4C11; IL1B; H4C12; H1-5; H1-3; MYC; H2BC11; H2AC8; H2AC7; H2AC6; H2AC4; HMGA2; LDB1; H2BC4; H2BC5; H2BC8; H4C1; H4C3; H4C2; H4C5; H4C4; H4C6; H4C8; H2AC20; H3C2; H3C3; H3C1; H3C6; H3C7; H3C8	817	816
7	9.24546e-12	4.62273e-10	GO:0030154	b	3	cell differentiation	301; 302; 631; 646; 664; 677; 857; 858; 100533177; 1272; 1316; 1645; 1848; 1894; 2067; 2069; 2120; 2335; 2353; 2810; 2817; 3217; 3552; 3553; 3675; 3691; 3725; 3852; 3853; 3855; 3856; 3872; 3880; 3914; 3918; 4134; 135228; 201164; 4609; 4780; 5034; 5054; 5314; 5744; 5916; 6277; 6591; 7048; 7057; 7424; 8091; 8239; 8350; 8352; 8353; 8354; 8355; 8358; 8359; 8360; 8361; 8362; 8363; 8364; 8365; 8366; 83…	PLK2; H4C11; H4C12; CAV2; CAV1; RARG; NFE2L2; MYC; DDIT4; P4HB; PLD6; LDB1; SNAI2; H4C1; H4C3; H4C2; H4C5; H4C4; FN1; H4C6; H4C8; SFN; FST; ITGA3; NFKBIZ; CNTN1; MYADM; NDRG1; LAMB3; SERPINE1; JUN; THBS1; CLDN1; FOS; HOXB7; TIPARP; VEGFC; PKHD1; LAMC2; BNIP3; ETV6; KRT17; FLOT1; KRT19; EIF2B2; DYRK3; KRT7; KRT5; IL1A; IL1B; KRT8; AKR1C1; BTG4; KRT80; KRT6A; DUSP6; TGFBR2; HMGA2; ZFP36L1; S100A6; …	4189	4184
8	2.03959e-11	8.92322e-10	GO:0048519	b	3	negative regulation of biological process	301; 302; 131566; 55666; 664; 677; 857; 858; 1012; 1848; 2067; 2069; 2120; 2191; 2335; 2597; 2810; 2817; 2879; 2919; 3007; 3009; 3012; 3013; 3184; 3552; 3553; 3576; 3675; 3725; 3853; 4134; 135228; 4502; 4609; 4780; 4864; 5054; 5074; 5314; 5744; 5916; 6591; 6717; 6840; 7048; 7057; 7424; 55917; 8091; 8239; 8330; 8331; 8335; 8338; 8350; 8352; 8353; 8354; 8355; 8358; 8359; 8360; 8361; 8362; 8363; 836…	PLK2; H4C11; H4C12; CAV2; CAV1; RARG; NFE2L2; DHRS3; CDC42SE1; H1-5; H1-3; MYC; H4C1; DDIT4; LDB1; SNAI2; ZNF440; SERPINB7; CXCL1; H4C3; H4C2; H4C5; H4C4; FN1; H4C6; CXCL8; H2AC15; H2AC20; SFN; H4C8; PKHD1; ITGA3; GAPDH; MYADM; NDRG1; IL1B; PPP1R1C; JUN; THBS1; NPC1; H2AC4; H2AC8; H2AC7; H2AC6; H2BC11; HCAR2; WDR54; TIPARP; APLN; VEGFC; BNIP3; ETV6; GPX4; SH3BP4; DYRK3; H2AC14; FST; H2AC12; H2AC1…	5444	5438
9	4.83529e-11	1.88039e-09	GO:0016441	b	3	posttranscriptional gene silencing	8350; 8352; 8353; 8354; 8355; 8358; 8359; 8360; 8361; 8362; 8363; 8364; 8365; 8366; 8367; 8968	H4C1; H4C3; H4C2; H4C5; H4C4; H3C11; H4C8; H4C6; H3C2; H3C3; H3C1; H3C6; H3C7; H4C11; H3C8; H4C12	164	164
10	1.26219e-10	4.41767e-09	GO:0070887	b	3	cellular response to chemical stimulus	13; 301; 302; 664; 677; 857; 858; 1520; 1645; 1894; 1915; 2069; 2152; 2180; 2335; 2353; 2597; 2817; 2879; 2919; 2920; 3184; 3552; 3553; 3576; 3675; 3725; 3856; 135228; 4502; 4609; 4780; 4864; 5034; 5054; 5074; 5315; 5916; 6591; 6717; 7048; 7057; 7424; 8091; 8239; 8350; 8352; 8353; 8354; 8355; 8358; 8862; 8968; 8970; 9076; 9180; 9361; 9572; 9663; 10211; 10397; 10468; 10551; 79890; 329; 119392; 544…	CXCL2; MT2A; H2BC11; EEF1A1; ITGA3; FLOT1; GAPDH; UGT1A6; SH3BP4; H3C11; USP9X; LONP1; FST; SGMS1; NR1D1; NDRG1; IL1A; IL1B; KRT8; CAV2; AKR1C1; CAV1; LPIN2; ECT2; NFE2L2; SLC38A2; JUN; FERMT1; SERPINE1; NPC1; OSMR; SFR1; H3C7; MYC; AGTRAP; HNRNPD; EREG; ANXA1; TGFBR2; ANXA2; DDIT4; FOS; P4HB; SRI; HMGA2; ZFP36L1; BIRC2; GPC1; AADAC; TIPARP; APLN; VEGFC; CLDN1; SNAI2; PAWR; CTSS; BNIP3; CXCL1; F3…	3189	3187
11	1.72673e-10	5.49413e-09	GO:0009611	b	3	response to wounding	301; 131566; 664; 677; 857; 2069; 2152; 2191; 2335; 3552; 3691; 3853; 135228; 4780; 5054; 5315; 7048; 7057; 8350; 8352; 8353; 8354; 8355; 8358; 8968; 9076; 10627; 10672; 56649; 55612	H3C11; IL1A; SERPINE1; CAV1; NFE2L2; FAP; THBS1; KRT6A; CLDN1; PKM; ANXA1; TGFBR2; ITGB4; TMPRSS4; ZFP36L1; FERMT1; BNIP3; DCBLD2; F3; MYL12A; FN1; CD109; H3C7; H3C2; H3C3; H3C1; H3C6; EREG; H3C8; GNA13	687	687
12	3.46675e-10	1.01114e-08	GO:0031047	b	3	gene silencing by RNA	8350; 8352; 8353; 8354; 8355; 8358; 8359; 8360; 8361; 8362; 8363; 8364; 8365; 8366; 8367; 8968	H4C1; H4C3; H4C2; H4C5; H4C4; H3C11; H4C8; H4C6; H3C2; H3C3; H3C1; H3C6; H3C7; H4C11; H3C8; H4C12	187	187
13	1.76547e-09	4.75319e-08	GO:0043616	b	3	keratinocyte proliferation	677; 1012; 2069; 2810; 135228; 6591; 10468; 126695; 55612	CDH13; CD109; ZFP36L1; KDF1; SFN; FERMT1; FST; EREG; SNAI2	46	46
14	2.05726e-09	5.14315e-08	GO:0010033	b	3	response to organic substance	301; 302; 55666; 677; 857; 858; 1012; 1520; 1645; 1848; 1915; 2067; 2069; 2152; 2180; 2335; 2353; 2597; 2817; 2919; 2920; 3184; 3552; 3553; 3576; 3675; 3725; 3856; 135228; 4502; 4609; 4780; 4864; 5034; 5054; 5315; 5916; 6319; 6591; 6717; 7048; 7057; 7424; 8239; 8350; 8352; 8353; 8354; 8355; 8358; 8862; 8892; 8968; 8970; 9076; 9180; 9361; 9572; 9663; 10211; 10468; 10551; 329; 54541; 23677; 57085; …	CDH13; MT2A; H2BC11; ERCC1; FLOT1; ITGA3; EIF2B2; GAPDH; SH3BP4; H3C11; USP9X; LONP1; FST; SGMS1; NR1D1; IL1A; NPLOC4; KRT8; CAV2; AKR1C1; CAV1; LPIN2; RARG; NFE2L2; AGTRAP; JUN; FERMT1; SERPINE1; NPC1; OSMR; FBXO27; EEF1A1; H3C7; MYC; DUSP6; HNRNPD; PKM; ANXA1; TGFBR2; ANXA2; DDIT4; FOS; P4HB; SRI; ZFP36L1; BIRC2; GPC1; F3; TIPARP; APLN; VEGFC; CLDN1; SNAI2; NLRP1; CTSS; H3C8; CXCL1; CXCL2; FN1;…	3181	3179
15	8.99507e-09	2.09885e-07	GO:0022607	b	3	cellular component assembly	302; 857; 858; 1012; 1894; 2012; 2067; 2335; 2817; 2879; 3007; 3009; 3017; 3553; 3691; 3725; 3852; 3856; 3880; 3914; 3918; 4134; 201164; 4609; 5034; 5074; 5314; 6591; 6840; 7057; 8091; 8339; 8347; 8350; 8352; 8353; 8354; 8355; 8358; 8359; 8360; 8361; 8362; 8363; 8364; 8365; 8366; 8367; 8861; 8968; 8970; 9076; 9361; 10211; 10769; 329; 347902; 54820; 54822; 644672; 22883; 22943; 91663; 26285; 22861…	CDH13; SVIL; MAP4; ERCC1; PLK2; FLOT1; BIRC2; SNAI2; LONP1; KRT5; MYADM; H4C11; LAMB3; KRT8; CAV2; IL1B; CAV1; CLDN17; H4C12; NLRP1; ECT2; JUN; FERMT1; THBS1; H1-5; H1-3; CLDN1; MYC; TRPM7; CLSTN1; H3C7; ANXA2; ITGB4; P4HB; H2BC11; HMGA2; H4C3; CLDN25; H2BC8; GPC1; LDB1; H2BC4; H2BC5; LAMC2; PAWR; H4C1; PLD6; H4C2; H4C5; H4C4; FN1; H3C11; NDE1; H4C8; H4C6; DKK1; H3C2; H3C3; ANLN; H3C1; H3C6; GPX4…	3018	3015
16	1.00388e-08	2.19599e-07	GO:0009888	b	3	tissue development	301; 631; 646; 677; 857; 858; 100533177; 1645; 2012; 2069; 2335; 2353; 2810; 2817; 3217; 3553; 3675; 3691; 3852; 3853; 3855; 3856; 3872; 3880; 3914; 3918; 135228; 4609; 5054; 5314; 5315; 5744; 5916; 6591; 6840; 7048; 7424; 8091; 8710; 8861; 9076; 10211; 10468; 7286; 144455; 144501; 22943; 91663; 25976; 126695; 55612	SVIL; ITGA3; KDF1; SNAI2; KRT7; KRT5; MYADM; IL1B; KRT8; CAV2; AKR1C1; KRTAP29-1; CAV1; KRT17; LAMB3; KRT80; PTHLH; SERPINE1; KRT6A; CLDN1; MYC; PKM; ANXA1; TGFBR2; FLOT1; ITGB4; FST; FOS; HMGA2; ZFP36L1; BFSP1; GPC1; HOXB7; LDB1; TIPARP; VEGFC; LAMC2; TUFT1; SERPINB7; E2F7; BNC1; RARG; FN1; CD109; DKK1; SFN; FERMT1; EREG; EMP1; PKHD1; KRT19	1989	1986
17	1.73735e-08	3.57689e-07	GO:0034330	b	3	cell junction organization	857; 1012; 1894; 2335; 3553; 3691; 3852; 3914; 3918; 5314; 6591; 7057; 8861; 9076; 10211; 644672; 91663; 26285	CDH13; ITGB4; FN1; ECT2; MYADM; CLDN25; THBS1; SNAI2; LDB1; CLDN17; FLOT1; KRT5; CLDN1; LAMC2; PKHD1; IL1B; LAMB3; CAV1	315	315
18	3.27993e-08	6.37764e-07	GO:0035239	b	3	tube morphogenesis	301; 302; 677; 857; 1012; 2069; 2152; 2191; 2335; 3217; 3552; 3553; 3576; 3725; 4609; 4780; 5054; 5314; 5315; 5916; 7048; 7057; 7424; 8091; 8862; 10551; 10769; 144455; 25976	CDH13; PLK2; IL1A; IL1B; SERPINE1; CAV1; RARG; NFE2L2; FAP; JUN; THBS1; MYC; PKM; ANXA1; TGFBR2; ANXA2; HMGA2; ZFP36L1; HOXB7; TIPARP; APLN; VEGFC; E2F7; F3; FN1; CXCL8; AGR2; EREG; PKHD1	812	812
19	5.2426e-08	9.38133e-07	GO:0001525	b	3	angiogenesis	301; 302; 857; 1012; 2069; 2152; 2191; 2335; 3552; 3553; 3576; 3725; 4780; 5054; 5315; 7048; 7057; 7424; 8091; 8862; 10769; 144455	CDH13; PLK2; IL1A; IL1B; SERPINE1; CAV1; NFE2L2; FAP; JUN; THBS1; PKM; ANXA1; TGFBR2; ANXA2; HMGA2; APLN; VEGFC; E2F7; F3; FN1; CXCL8; EREG	502	502
20	5.36076e-08	9.38133e-07	GO:0002682	b	3	regulation of immune system process	301; 55666; 677; 857; 1520; 2069; 2353; 3552; 3553; 3576; 3725; 4609; 4780; 5054; 5074; 5916; 7048; 7057; 7424; 8350; 8352; 8353; 8354; 8355; 8358; 8359; 8360; 8361; 8362; 8363; 8364; 8365; 8366; 8367; 8861; 8892; 8968; 9572; 10211; 338442; 79890; 329; 440275; 54210; 64332	EIF2B2; BIRC2; NFKBIZ; H3C11; TREM1; NR1D1; H4C11; IL1A; NPLOC4; H4C12; SERPINE1; CAV1; RARG; NFE2L2; JUN; THBS1; MYC; H3C7; ANXA1; TGFBR2; FLOT1; FOS; ZFP36L1; HCAR2; LDB1; VEGFC; PAWR; CTSS; H3C8; H4C1; H4C3; H4C2; H4C5; H4C4; H4C6; CXCL8; EIF2AK4; RIN3; H3C2; H3C3; H3C1; H3C6; EREG; H4C8; IL1B	1722	1720
21	6.23762e-08	1.0396e-06	GO:0050878	b	3	regulation of body fluid levels	857; 2152; 2191; 2335; 2810; 4780; 5054; 6337; 7057; 8350; 8352; 8353; 8354; 8355; 8358; 8862; 8968; 9076; 10551; 10627; 10672; 126695	KDF1; H3C11; SERPINE1; CAV1; SFN; NFE2L2; FAP; THBS1; SCNN1A; CLDN1; GNA13; APLN; F3; FN1; MYL12A; AGR2; H3C2; H3C3; H3C1; H3C6; H3C7; H3C8	507	507
22	9.79525e-08	1.55834e-06	GO:0019222	b	3	regulation of metabolic process	13; 301; 302; 646; 664; 677; 857; 858; 1012; 1163; 1182; 1272; 1316; 1848; 1894; 1915; 2067; 2069; 2120; 2152; 2180; 2191; 2335; 2353; 2597; 2810; 3007; 3009; 3012; 3013; 3097; 3184; 3217; 3552; 3553; 3576; 3675; 3725; 3872; 135228; 4609; 4780; 4864; 5054; 5074; 5128; 5314; 5315; 5744; 5916; 6319; 6591; 6717; 7048; 7057; 7424; 8091; 8239; 8330; 8331; 8335; 8338; 8350; 8352; 8353; 8354; 8355; 8358…	PLK2; CDK17; H4C11; H4C12; CAV2; CAV1; RARG; NFE2L2; H1-5; H1-3; MYC; DDIT4; SLC38A2; CLCN3; LDB1; SNAI2; ZNF440; SERPINB7; H4C1; H4C3; H4C2; H4C5; H4C4; FN1; H4C6; H4C8; ACSL1; H2AC20; SFN; CXCL8; PKHD1; ITGA3; GAPDH; NFKBIZ; CNTN1; MYADM; SERPINE1; PPP1R1C; SCD; FOS; JUN; THBS1; NPC1; PKM; G0S2; H2AC8; H2AC7; H2AC6; H2AC4; HOXB7; HCAR2; WDR54; TIPARP; APLN; VEGFC; BNIP3; ETV6; KRT17; FLOT1; EIF…	6911	6903
23	1.20392e-07	1.77875e-06	GO:0001568	b	3	blood vessel development	301; 302; 677; 857; 1012; 2069; 2152; 2191; 2335; 3552; 3553; 3576; 3725; 4780; 5054; 5315; 7048; 7057; 7424; 8091; 8710; 8862; 10769; 144455; 25976	CDH13; PLK2; IL1A; IL1B; SERPINE1; CAV1; NFE2L2; FAP; JUN; THBS1; PKM; ANXA1; TGFBR2; ANXA2; HMGA2; ZFP36L1; TIPARP; APLN; VEGFC; SERPINB7; E2F7; F3; FN1; CXCL8; EREG	665	665
24	1.21972e-07	1.77875e-06	GO:0050794	b	3	regulation of cellular process	13; 301; 302; 390; 131566; 55666; 646; 664; 677; 857; 858; 1012; 1163; 1182; 1185; 1272; 1316; 1520; 1848; 1894; 1915; 2067; 2069; 2120; 2152; 2180; 2191; 2335; 2353; 2597; 2810; 2817; 2879; 2919; 2920; 3007; 3009; 3012; 3013; 3097; 3184; 3217; 3552; 3553; 3576; 3675; 3691; 3725; 3853; 3856; 3872; 3880; 3918; 4134; 135228; 4316; 4502; 201164; 4609; 4780; 4864; 5034; 5054; 5074; 5128; 5314; 5315; …	PLK2; CDK17; H4C11; H4C12; CAV2; CLSTN1; CAV1; RARG; H4C2; NFE2L2; DHRS3; CDC42SE1; H1-5; PTP4A1; H1-3; MYC; H4C1; DDIT4; SLC38A2; CLCN3; P4HB; CLCN6; F3; SNAI2; ZNF440; CTSS; TUFT1; SERPINB7; CXCL1; PLD6; CXCL2; H4C5; H4C4; FN1; H4C6; CXCL8; ACSL1; DYRK3; H2AC20; SFN; H4C8; PKHD1; ITGA3; GAPDH; NFKBIZ; CNTN1; IL1A; NDRG1; PHLDA1; IL1B; PPP1R1C; ARNTL2; AGTRAP; FOS; JUN; THBS1; NPC1; CLDN1; OSMR;…	11109	11094
25	2.06476e-07	2.89066e-06	GO:0012501	b	3	programmed cell death	301; 664; 677; 857; 1848; 1894; 2120; 2152; 2191; 2597; 2810; 2879; 3552; 3553; 3725; 3852; 3853; 3855; 3856; 3872; 3880; 4609; 4780; 5034; 5054; 5074; 5314; 5315; 5916; 6591; 7048; 7057; 8091; 8444; 8870; 10397; 10672; 338442; 10769; 144501; 329; 50486; 347902; 54541; 54822; 22943; 259230; 22822; 22861	SGMS1; PLK2; GAPDH; DYRK3; KRT7; KRT5; NDRG1; IL1A; IL1B; KRT8; PHLDA1; SERPINE1; CAV1; SFN; NLRP1; ECT2; KRT80; NFE2L2; FAP; JUN; THBS1; KRT6A; MYC; DUSP6; PKM; ANXA1; TGFBR2; G0S2; DDIT4; P4HB; AMIGO2; HMGA2; ZFP36L1; BIRC2; HCAR2; TRPM7; DKK1; SNAI2; PAWR; BNIP3; F3; RARG; ETV6; IER3; KRT17; GPX4; PKHD1; GNA13; KRT19	2054	2053
26	7.35633e-07	9.90275e-06	GO:0035295	b	3	tube development	301; 302; 677; 857; 1012; 2069; 2152; 2191; 2335; 3217; 3552; 3553; 3576; 3675; 3725; 4609; 4780; 5054; 5314; 5315; 5916; 7048; 7057; 7424; 8091; 8862; 10551; 10769; 144455; 25976	PLK2; CDH13; ITGA3; IL1A; IL1B; SERPINE1; CAV1; RARG; NFE2L2; FAP; JUN; THBS1; MYC; PKM; ANXA1; TGFBR2; ANXA2; HMGA2; ZFP36L1; HOXB7; TIPARP; APLN; VEGFC; E2F7; F3; FN1; CXCL8; AGR2; EREG; PKHD1	996	996
27	9.52651e-07	1.23492e-05	GO:1901700	b	3	response to oxygen-containing compound	301; 664; 677; 857; 858; 1645; 1894; 2067; 2069; 2180; 2353; 2919; 2920; 3184; 3552; 3553; 3576; 3725; 3856; 4780; 5054; 5074; 5315; 5916; 6319; 6591; 6717; 7048; 7057; 8892; 9076; 9572; 9663; 329; 54407; 54541; 23677; 57085; 259230; 22861	ERCC1; EIF2B2; BIRC2; SH3BP4; SGMS1; NR1D1; IL1A; IL1B; KRT8; CAV2; SERPINE1; CAV1; LPIN2; ECT2; NFE2L2; SLC38A2; JUN; AKR1C1; CLDN1; AGTRAP; HNRNPD; PKM; ANXA1; TGFBR2; DDIT4; FOS; SRI; ZFP36L1; SNAI2; NLRP1; PAWR; BNIP3; CXCL1; CXCL2; RARG; CXCL8; ACSL1; EREG; SCD; THBS1	1592	1591
28	1.6288e-06	2.036e-05	GO:0048518	b	3	positive regulation of biological process	13; 301; 302; 55666; 646; 664; 677; 857; 858; 1012; 1163; 1182; 1272; 1316; 1520; 1848; 1894; 2067; 2069; 2120; 2152; 2180; 2191; 2335; 2353; 2597; 2810; 2817; 3007; 3009; 3184; 3217; 3552; 3553; 3576; 3675; 3725; 3853; 3872; 3918; 4316; 201164; 4609; 4780; 5034; 5054; 5074; 5314; 5315; 5744; 5916; 6277; 6319; 6591; 6717; 6840; 7048; 7057; 7424; 7803; 8091; 8239; 8444; 8710; 8861; 8862; 8892; 907…	PLK2; CAV2; CLSTN1; CAV1; RARG; NFE2L2; H1-5; PTP4A1; H1-3; MYC; DDIT4; SLC38A2; CLCN3; P4HB; F3; SNAI2; CTSS; SERPINB7; PLD6; FN1; CXCL8; CCDC80; SFN; PKHD1; ACSL1; ITGA3; GAPDH; NFKBIZ; CNTN1; MYADM; PHLDA1; IL1B; SCD; JUN; THBS1; CLDN1; PKM; G0S2; FOS; HOXB7; CLEC9A; HCAR2; TIPARP; APLN; VEGFC; LAMC2; BNIP3; ETV6; KRT17; FLOT1; EIF2B2; SH3BP4; DYRK3; FST; IL1A; NPLOC4; ARNTL2; NLRP1; CKS1B; KR…	6243	6239
29	1.73339e-06	2.09203e-05	GO:0007596	b	3	blood coagulation	857; 2152; 2191; 2335; 4780; 5054; 7057; 8350; 8352; 8353; 8354; 8355; 8358; 8968; 10627; 10672	F3; MYL12A; FN1; H3C11; NFE2L2; FAP; THBS1; H3C2; H3C3; H3C1; H3C6; H3C7; H3C8; GNA13; SERPINE1; CAV1	344	344
30	2.44449e-06	2.85191e-05	GO:0010035	b	3	response to inorganic substance	301; 664; 857; 1894; 2067; 2353; 3184; 3552; 3725; 3856; 4502; 4780; 4864; 5074; 7057; 9076; 9361; 140576; 10397; 54407	ANXA1; KRT8; MT2A; ECT2; FOS; ERCC1; SLC38A2; JUN; THBS1; NPC1; LONP1; CLDN1; NFE2L2; S100A16; IL1A; PAWR; BNIP3; HNRNPD; NDRG1; CAV1	535	533
31	6.49517e-06	7.33325e-05	GO:0001666	b	3	response to hypoxia	664; 677; 857; 4609; 4780; 5034; 5315; 7048; 7057; 7424; 9361; 10397; 329; 54541; 57085	TGFBR2; LONP1; DDIT4; NFE2L2; P4HB; AGTRAP; ZFP36L1; THBS1; VEGFC; BIRC2; NDRG1; MYC; BNIP3; PKM; CAV1	338	338
32	8.17184e-06	8.93795e-05	GO:0051702	b	3	interaction with symbiont	302; 858; 2335; 2597; 3725; 3853; 8091; 440275	ANXA2; FN1; HMGA2; JUN; GAPDH; EIF2AK4; KRT6A; CAV2	91	91
33	8.62013e-06	9.14256e-05	GO:0042592	b	3	homeostatic process	301; 664; 677; 857; 858; 1182; 1185; 1645; 2067; 2180; 2810; 3184; 3552; 3553; 4502; 4609; 4780; 4864; 5314; 6319; 6337; 6717; 8359; 8360; 8361; 8362; 8363; 8364; 8365; 8366; 8367; 8444; 8861; 8862; 9076; 9572; 10672; 338442; 80177; 50486; 54822; 126695	MT2A; ERCC1; KDF1; DYRK3; NR1D1; H4C11; IL1A; IL1B; H4C12; CAV2; AKR1C1; CAV1; SCD; NPC1; SCNN1A; CLDN1; MYC; TRPM7; HNRNPD; ANXA1; G0S2; CLCN3; MYCT1; SRI; ZFP36L1; CLCN6; HCAR2; LDB1; APLN; BNIP3; H4C1; H4C3; H4C2; H4C5; H4C4; H4C6; H4C8; ACSL1; SFN; GNA13; NFE2L2; PKHD1	1870	1870
34	1.05851e-05	0.000108965	GO:0043933	b	3	protein-containing complex subunit organization	664; 857; 1894; 2067; 2335; 2879; 3007; 3009; 3017; 3725; 201164; 4609; 5034; 6840; 8339; 8347; 8350; 8352; 8353; 8354; 8355; 8358; 8359; 8360; 8361; 8362; 8363; 8364; 8365; 8366; 8367; 8444; 8968; 8970; 9076; 9361; 329; 54541; 54820; 54822; 22943; 91663; 22861; 55612; 54443	SVIL; ERCC1; BIRC2; H3C11; DYRK3; MYADM; H4C11; H4C12; CAV1; NLRP1; ECT2; JUN; H1-5; H1-3; CLDN1; MYC; TRPM7; H3C7; LONP1; DDIT4; P4HB; H2BC11; H4C3; ANLN; FERMT1; H2BC4; H2BC5; H2BC8; BNIP3; H4C1; PLD6; H4C2; H4C5; H4C4; FN1; H4C6; H4C8; DKK1; H3C2; H3C3; H3C1; H3C6; GPX4; NDE1; H3C8	2086	2084
35	1.12723e-05	0.000112723	GO:0031589	b	3	cell-substrate adhesion	1012; 2335; 3675; 3691; 3914; 5034; 5054; 5314; 7057; 8861; 10551; 151887; 54822; 91663; 55612	CDH13; CCDC80; ITGB4; FN1; P4HB; ITGA3; AGR2; FERMT1; THBS1; LDB1; MYADM; PKHD1; LAMB3; TRPM7; SERPINE1	354	354
36	1.41715e-05	0.000137779	GO:0071495	b	3	cellular response to endogenous stimulus	301; 677; 857; 858; 1520; 1645; 1915; 2180; 2353; 2817; 3184; 3553; 3576; 3675; 3725; 135228; 4780; 4864; 5315; 5916; 6591; 7048; 7057; 8239; 8862; 9076; 9572; 9663; 10468; 54541; 23677; 57085; 55612	EEF1A1; ITGA3; SH3BP4; USP9X; FST; NR1D1; IL1B; CAV2; AKR1C1; CAV1; LPIN2; RARG; NFE2L2; JUN; THBS1; NPC1; CLDN1; AGTRAP; HNRNPD; PKM; ANXA1; TGFBR2; DDIT4; FOS; ZFP36L1; GPC1; FERMT1; APLN; SNAI2; CTSS; CXCL8; CD109; ACSL1	1336	1336
37	1.46851e-05	0.000138913	GO:0043062	b	3	extracellular structure organization	857; 858; 1520; 2191; 2335; 3675; 3691; 3914; 3918; 4316; 5034; 5054; 7057; 10211; 84290; 151887; 55612	CCDC80; ITGB4; FN1; CAPNS2; THBS1; FAP; ITGA3; SERPINE1; FERMT1; FLOT1; LAMC2; MMP7; LAMB3; CTSS; CAV2; P4HB; CAV1	454	454
38	1.56814e-05	0.000144434	GO:0006996	b	3	organelle organization	301; 302; 390; 55666; 631; 664; 857; 858; 1182; 1894; 2067; 2069; 2597; 2810; 2919; 3007; 3009; 3012; 3013; 3017; 3184; 3552; 3553; 3725; 3852; 3853; 3856; 3872; 3880; 4134; 201164; 4609; 5074; 5314; 6840; 8091; 8239; 8330; 8331; 8335; 8338; 8339; 8347; 8350; 8352; 8353; 8354; 8355; 8358; 8359; 8360; 8361; 8362; 8363; 8364; 8365; 8366; 8367; 8444; 8861; 8968; 8969; 8970; 9361; 10769; 85235; 8334;…	SVIL; MAP4; MSL2; ERCC1; H2BC11; PLK2; GAPDH; H3C11; USP9X; H2AC14; H2AC12; KRT5; MYADM; H4C11; IL1A; NPLOC4; KRT8; CAV2; IL1B; CAV1; KRT17; H4C12; ECT2; JUN; H3C1; H2AC7; H1-5; H1-3; KRT6A; MYC; TRPM7; HNRNPD; H3C7; ANXA1; H4C1; ANXA2; H2AC8; CLCN3; H2AC6; H2AC4; HMGA2; H4C3; ANLN; BFSP1; H2AC11; LDB1; H2BC4; H2BC5; H2BC8; PAWR; H3C2; LONP1; BNIP3; CXCL1; PLD6; H4C2; H4C5; H4C4; H4C6; H4C8; DYRK…	4064	4059
39	1.71476e-05	0.000153889	GO:0030155	b	3	regulation of cell adhesion	301; 857; 1012; 2335; 3552; 3553; 3576; 3675; 5034; 5054; 5074; 5314; 6591; 7048; 7057; 8861; 10211; 10551; 151887; 64332; 91663; 55612	CDH13; ITGA3; NFKBIZ; MYADM; IL1A; IL1B; SERPINE1; CAV1; THBS1; ANXA1; TGFBR2; P4HB; FERMT1; SNAI2; PAWR; FN1; CXCL8; CCDC80; AGR2; LDB1; FLOT1; PKHD1	713	713
40	1.8452e-05	0.000161455	GO:0033554	b	3	cellular response to stress	301; 55666; 664; 677; 857; 1894; 2067; 2353; 2810; 3184; 3552; 3553; 3576; 3725; 4609; 4780; 5034; 5074; 6591; 7057; 8091; 8359; 8360; 8361; 8362; 8363; 8364; 8365; 8366; 8367; 8444; 8870; 9361; 10211; 10397; 10551; 10769; 144455; 440275; 119392; 54407; 54541; 22943; 126433	ERCC1; PLK2; DYRK3; NDRG1; H4C11; IL1A; NPLOC4; H4C12; IL1B; CAV1; ECT2; NFE2L2; SLC38A2; JUN; THBS1; FBXO27; SFR1; MYC; HNRNPD; ANXA1; E2F7; LONP1; DDIT4; FOS; P4HB; HMGA2; ZFP36L1; DKK1; SNAI2; PAWR; BNIP3; H4C1; H4C3; H4C2; H4C5; H4C4; H4C6; CXCL8; AGR2; EIF2AK4; IER3; SFN; FLOT1; H4C8	2065	2063
41	2.10883e-05	0.000180022	GO:0007166	b	3	cell surface receptor signaling pathway	301; 302; 857; 858; 1012; 1272; 2069; 2152; 2180; 2335; 2353; 2817; 2919; 2920; 3552; 3553; 3576; 3675; 3691; 3725; 3856; 3880; 135228; 4502; 4609; 5034; 5054; 5074; 5916; 6591; 7048; 7057; 7424; 8239; 8350; 8352; 8353; 8354; 8355; 8358; 8861; 8862; 8892; 8968; 8970; 9180; 9679; 10468; 10551; 84058; 329; 221393; 50486; 53836; 54541; 22943; 64332; 25976; 55612	CDH13; MT2A; ITGA3; EIF2B2; BIRC2; NFKBIZ; H3C11; USP9X; CNTN1; FST; IL1A; IL1B; KRT8; CAV2; SERPINE1; CAV1; RARG; WDR54; JUN; FERMT1; THBS1; OSMR; MYC; H3C7; ANXA1; TGFBR2; G0S2; ANXA2; DDIT4; ITGB4; FOS; P4HB; H2BC11; ADGRF4; GPC1; LDB1; CXCL2; TIPARP; APLN; VEGFC; SNAI2; PAWR; FAM53B; CXCL1; F3; FN1; CXCL8; CD109; ACSL1; AGR2; DKK1; H3C2; H3C3; H3C1; H3C6; EREG; H3C8; GPR87; KRT19	3127	3125
42	2.2152e-05	0.0001846	GO:0070482	b	3	response to oxygen levels	664; 677; 857; 4609; 4780; 5034; 5315; 7048; 7057; 7424; 9361; 10397; 329; 54541; 57085	TGFBR2; LONP1; DDIT4; NFE2L2; P4HB; AGTRAP; ZFP36L1; THBS1; VEGFC; BIRC2; NDRG1; MYC; BNIP3; PKM; CAV1	375	375
43	2.48227e-05	0.000202045	GO:0071559	b	3	response to transforming growth factor beta	677; 857; 858; 2353; 3675; 3725; 135228; 7048; 7057; 8239; 9076; 55612	TGFBR2; FOS; CD109; ITGA3; JUN; ZFP36L1; THBS1; USP9X; FERMT1; CLDN1; CAV2; CAV1	249	249
44	2.85836e-05	0.000227369	GO:0043207	b	3	response to external biotic stimulus	55666; 664; 857; 2353; 2597; 2919; 2920; 3017; 3552; 3553; 3576; 3725; 3853; 3856; 3964; 5054; 8091; 8339; 8347; 8970; 9076; 9572; 329; 440275; 151887; 54541; 259230; 22861	GAPDH; SGMS1; IL1A; NR1D1; NPLOC4; KRT8; SERPINE1; CAV1; NLRP1; JUN; KRT6A; CLDN1; DDIT4; FOS; H2BC11; HMGA2; BIRC2; LGALS8; H2BC4; H2BC5; H2BC8; BNIP3; CXCL1; CXCL2; CXCL8; CCDC80; EIF2AK4; IL1B	1080	1079
45	3.12955e-05	0.000243409	GO:0090132	b	3	epithelium migration	301; 1012; 2191; 3675; 3964; 4780; 6273; 7048; 7057; 7424; 10769; 55612; 54443	ANXA1; TGFBR2; CDH13; PLK2; NFE2L2; FAP; ITGA3; ANLN; THBS1; LGALS8; VEGFC; FERMT1; S100A2	297	297
46	5.46358e-05	0.000415707	GO:0043170	b	3	macromolecule metabolic process	301; 302; 55666; 646; 664; 677; 857; 858; 1012; 1163; 1272; 1316; 1520; 1848; 1894; 1915; 2067; 2069; 2120; 2152; 2180; 2191; 2335; 2353; 2597; 2810; 2817; 2971; 3007; 3009; 3012; 3013; 3017; 3097; 3184; 3217; 3552; 3553; 3576; 3675; 3725; 3872; 135228; 4245; 4316; 201164; 4609; 4780; 4864; 5034; 5054; 5074; 5128; 5314; 5315; 5744; 5916; 6591; 6717; 7048; 7057; 7424; 7803; 55917; 8091; 8239; 8330…	PLK2; CDK17; H4C11; H4C12; CAV2; CAV1; RARG; NFE2L2; H1-5; PTP4A1; H1-3; MYC; DDIT4; SLC38A2; P4HB; CELA3B; PLD6; LDB1; SNAI2; ZNF440; CTSS; SERPINB7; H4C1; H4C3; H4C2; H4C5; H4C4; FN1; H4C6; CXCL8; ACSL1; DYRK3; H2AC20; SFN; H4C8; PKHD1; MSL2; ITGA3; GAPDH; NFKBIZ; CNTN1; MYADM; PHLDA1; IL1B; PPP1R1C; FOS; JUN; THBS1; NPC1; TMPRSS11F; TRPM7; PKM; H2BC11; H2AC8; H2AC7; H2AC6; H2AC4; HOXB7; WDR54;…	9610	9599
47	6.33197e-05	0.00047153	GO:0009725	b	3	response to hormone	301; 677; 857; 858; 1520; 1645; 2069; 2180; 2353; 3184; 3553; 3675; 4780; 4864; 5315; 5916; 7048; 7057; 8892; 9076; 9361; 9572; 9663; 54541; 57085	ITGA3; EIF2B2; NR1D1; IL1B; CAV2; AKR1C1; CAV1; LPIN2; RARG; NFE2L2; THBS1; NPC1; CLDN1; AGTRAP; HNRNPD; PKM; ANXA1; TGFBR2; LONP1; DDIT4; FOS; ZFP36L1; CTSS; ACSL1; EREG	950	950
48	0.000103796	0.000756846	GO:0019538	b	3	protein metabolic process	301; 302; 55666; 664; 677; 857; 858; 1163; 1272; 1520; 1848; 1894; 1915; 2069; 2152; 2180; 2191; 2335; 2597; 2810; 2817; 3009; 3017; 3184; 3553; 3872; 135228; 4245; 4316; 4609; 4780; 4864; 5034; 5054; 5074; 5128; 5314; 5315; 7048; 7057; 7424; 7803; 55917; 8091; 8239; 8339; 8347; 8350; 8352; 8353; 8354; 8355; 8358; 8359; 8360; 8361; 8362; 8363; 8364; 8365; 8366; 8367; 8444; 8710; 8861; 8892; 8968;…	PLK2; H4C11; H4C12; CAV2; CAV1; NFE2L2; H1-5; PTP4A1; MYC; DDIT4; P4HB; CELA3B; LDB1; CTSS; SERPINB7; H4C1; H4C3; WDR54; H4C5; H4C4; FN1; H4C6; H4C8; ACSL1; SFN; PKHD1; MSL2; GAPDH; CNTN1; MYADM; PHLDA1; IL1B; PPP1R1C; THBS1; NPC1; TMPRSS11F; TRPM7; PKM; H2BC11; TIPARP; VEGFC; BNIP3; MGAT1; KRT17; FLOT1; CAPNS2; EIF2B2; DYRK3; NPLOC4; TMPRSS11D; CLCA4; NLRP1; CKS1B; FBXO27; DUSP6; HNRNPD; TGFBR2;…	5979	5974
49	0.000119544	0.000853884	GO:0009790	b	3	embryo development	677; 2067; 2335; 3217; 3576; 3675; 3691; 3856; 3880; 3914; 4245; 201164; 4780; 5916; 7048; 7424; 8091; 8861; 8862; 144455; 54663; 22943; 26018; 91663; 126695	ERCC1; ITGA3; KDF1; MYADM; LAMB3; KRT8; RARG; NFE2L2; TGFBR2; ITGB4; HMGA2; ZFP36L1; HOXB7; MGAT1; LDB1; APLN; VEGFC; E2F7; PLD6; LRIG1; FN1; CXCL8; DKK1; WDR74; KRT19	989	989
50	0.000135957	0.000951698	GO:0044260	b	3	cellular macromolecule metabolic process	301; 302; 55666; 646; 664; 677; 857; 858; 1012; 1163; 1272; 1316; 1520; 1848; 1894; 1915; 2067; 2069; 2120; 2152; 2180; 2191; 2335; 2353; 2597; 2810; 2817; 2971; 3007; 3009; 3012; 3013; 3017; 3097; 3184; 3217; 3552; 3553; 3576; 3675; 3725; 3872; 135228; 4245; 201164; 4609; 4780; 4864; 5034; 5054; 5074; 5128; 5314; 5315; 5916; 6591; 6717; 7048; 7057; 7424; 7803; 55917; 8091; 8239; 8330; 8331; 8335…	PLK2; H4C11; H4C12; CAV2; CAV1; RARG; NFE2L2; H1-5; PTP4A1; H1-3; MYC; DDIT4; P4HB; PLD6; LDB1; SNAI2; ZNF440; CTSS; SERPINB7; H4C1; H4C3; H4C2; H4C5; H4C4; FN1; H4C6; CXCL8; ACSL1; H2AC15; H2AC20; SFN; H4C8; PKHD1; MSL2; ITGA3; GAPDH; CNTN1; MYADM; PHLDA1; IL1B; PPP1R1C; FOS; JUN; THBS1; NPC1; TRPM7; PKM; H2BC11; H2AC8; H2AC7; H2AC6; H2AC4; HOXB7; WDR54; TIPARP; APLN; VEGFC; LONP1; BNIP3; GPC1; …	8414	8405
51	0.000144171	0.000989409	GO:0040012	b	3	regulation of locomotion	301; 857; 858; 1012; 2069; 2152; 2335; 3553; 3576; 3675; 3918; 4316; 4780; 5054; 6591; 7048; 7057; 7424; 7803; 8861; 9076; 10769; 79890; 91663; 55612	CDH13; PLK2; LAMC2; MYADM; IL1B; CAV2; SERPINE1; CAV1; NFE2L2; THBS1; PTP4A1; CLDN1; ANXA1; TGFBR2; ITGA3; LDB1; VEGFC; SNAI2; F3; FN1; CXCL8; RIN3; FERMT1; EREG; MMP7	1001	1001
52	0.000147791	0.000994749	GO:0048468	b	3	cell development	302; 631; 646; 858; 1272; 1894; 2067; 2069; 2335; 2810; 2817; 3552; 3553; 3675; 3691; 3856; 3880; 3914; 3918; 4134; 201164; 4780; 5034; 5314; 5744; 5916; 6277; 6591; 7048; 7424; 8239; 8892; 9076; 9572; 10211; 10397; 10769; 57549; 440275; 22943; 91663; 126695	PLK2; IGSF9; ERCC1; ITGA3; EIF2B2; KDF1; SNAI2; USP9X; CNTN1; MAP4; NR1D1; NDRG1; IL1A; IL1B; KRT8; CAV2; LAMB3; MYADM; ECT2; NFE2L2; PTHLH; CLDN1; S100A6; FLOT1; TGFBR2; ANXA2; ITGB4; P4HB; BFSP1; GPC1; VEGFC; LAMC2; PLD6; BNC1; RARG; FN1; EIF2AK4; DKK1; SFN; EREG; PKHD1; KRT19	2114	2113
53	0.000221447	0.00146238	GO:0009617	b	3	response to bacterium	664; 857; 2353; 2919; 2920; 3017; 3552; 3553; 3576; 3725; 3853; 5054; 8339; 8347; 8970; 9076; 9572; 151887; 259230; 22861	CXCL1; CXCL2; CLDN1; FOS; CCDC80; CXCL8; NLRP1; H2BC11; JUN; NR1D1; H2BC4; H2BC5; SGMS1; KRT6A; H2BC8; IL1A; IL1B; BNIP3; SERPINE1; CAV1	734	733
54	0.000302278	0.00195921	GO:0007050	b	3	cell cycle arrest	2191; 2810; 3576; 4609; 7057; 8091; 10769; 144455; 440275; 54766	E2F7; BTG4; CXCL8; FAP; PLK2; HMGA2; EIF2AK4; THBS1; SFN; MYC	233	233
55	0.000313067	0.00199224	GO:1900046	b	3	regulation of hemostasis	857; 2152; 2191; 4780; 5054; 7057	F3; NFE2L2; FAP; THBS1; SERPINE1; CAV1	82	82
56	0.000334358	0.00208974	GO:0022405	b	3	hair cycle process	3872; 135228; 8861; 10468; 26018; 55612	LRIG1; CD109; KRT17; LDB1; FST; FERMT1	83	83
57	0.000369805	0.00227073	GO:0010481	b	3	epidermal cell division	2810; 126695	SFN; KDF1	3	3
58	0.000440868	0.00266041	GO:0006952	b	3	defense response	301; 55666; 664; 857; 1520; 2069; 2152; 2335; 2353; 2597; 2919; 2920; 3017; 3552; 3553; 3576; 3853; 3964; 4502; 4780; 5054; 7057; 8339; 8347; 8970; 9076; 9180; 9572; 10211; 11343; 329; 440275; 54210; 54541; 64332; 259230; 22861	CXCL2; MT2A; MGLL; GAPDH; NFKBIZ; TREM1; SGMS1; NR1D1; IL1A; NPLOC4; SERPINE1; CAV1; NLRP1; NFE2L2; THBS1; OSMR; KRT6A; CLDN1; FLOT1; ANXA1; DDIT4; FOS; H2BC11; BIRC2; LGALS8; H2BC4; H2BC5; H2BC8; CTSS; BNIP3; CXCL1; F3; FN1; CXCL8; EIF2AK4; EREG; IL1B	1876	1873
59	0.000460345	0.00270412	GO:0009612	b	3	response to mechanical stimulus	664; 1185; 2353; 3553; 3725; 4316; 7048; 7057; 54407	TGFBR2; FOS; SLC38A2; JUN; CLCN6; THBS1; MMP7; IL1B; BNIP3	202	202
60	0.000463564	0.00270412	GO:0035821	b	3	modification of morphology or physiology of other organism	302; 858; 2597; 3725; 3853; 8091; 8970; 440275	ANXA2; JUN; H2BC11; HMGA2; GAPDH; EIF2AK4; KRT6A; CAV2	161	161
61	0.00057897	0.00332196	GO:0048583	b	3	regulation of response to stimulus	301; 55666; 664; 857; 858; 1012; 1520; 1848; 1894; 2067; 2069; 2152; 2191; 2335; 2353; 2810; 2817; 3552; 3553; 3576; 3675; 3725; 135228; 4609; 4780; 5034; 5054; 5074; 5314; 6591; 6717; 7048; 7057; 7424; 8091; 8444; 8862; 8870; 8892; 8970; 9076; 9180; 9249; 9572; 9679; 9743; 10211; 10468; 10551; 10672; 10769; 11343; 84058; 79890; 329; 50486; 118442; 440275; 54210; 54407; 54541; 22943; 23677; 56882…	PLK2; CDH13; SGMS1; ERCC1; ITGA3; EIF2B2; BIRC2; SH3BP4; DYRK3; FST; CDC42SE1; NR1D1; IL1A; NPLOC4; THBS1; CAV2; IL1B; CAV1; MYADM; NLRP1; ECT2; NFE2L2; FAP; SLC38A2; JUN; DHRS3; SERPINE1; OSMR; CLDN1; MYC; DUSP6; FLOT1; ANXA1; TGFBR2; G0S2; H2BC11; DDIT4; FOS; MGLL; P4HB; SRI; HMGA2; GPC1; WDR54; GPR62; APLN; VEGFC; DKK1; SNAI2; PAWR; CTSS; FAM53B; BNIP3; NFKBIZ; F3; FN1; CXCL8; CD109; AGR2; EIF…	4298	4294
62	0.000639586	0.00361057	GO:0048598	b	3	embryonic morphogenesis	677; 2335; 3217; 3675; 3691; 3914; 5916; 7048; 7424; 8091; 8861; 8862; 22943; 26018; 91663; 126695	TGFBR2; ITGB4; FN1; ITGA3; HMGA2; ZFP36L1; KDF1; HOXB7; LRIG1; RARG; LDB1; APLN; VEGFC; MYADM; LAMB3; DKK1	565	565
63	0.000676254	0.00375697	GO:0042493	b	3	response to drug	301; 664; 857; 1848; 1894; 2180; 2353; 3184; 3553; 3675; 3725; 4609; 4780; 4864; 5074; 7048; 7057; 7424; 8091; 9076; 329; 54541; 22861	ITGA3; BIRC2; IL1B; CAV1; NLRP1; ECT2; NFE2L2; JUN; THBS1; NPC1; CLDN1; MYC; DUSP6; HNRNPD; ANXA1; TGFBR2; DDIT4; FOS; HMGA2; VEGFC; PAWR; BNIP3; ACSL1	985	984
64	0.000690063	0.00377378	GO:0001659	b	3	temperature homeostasis	857; 2180; 3552; 3553; 6319; 8862; 9572; 50486	G0S2; SCD; ACSL1; APLN; NR1D1; IL1A; IL1B; CAV1	171	171
65	0.00074891	0.00403259	GO:0044091	b	3	membrane biogenesis	302; 857; 858; 10211	ANXA2; CAV2; FLOT1; CAV1	37	37
66	0.000785029	0.00416303	GO:0097190	b	3	apoptotic signaling pathway	664; 857; 2810; 3552; 3553; 3725; 3856; 4780; 5034; 5054; 5074; 6591; 7057; 50486; 54541; 259230	G0S2; KRT8; DDIT4; NFE2L2; P4HB; JUN; THBS1; SFN; SGMS1; SNAI2; IL1A; IL1B; BNIP3; PAWR; SERPINE1; CAV1	576	576
67	0.000802521	0.00419227	GO:0007565	b	3	female pregnancy	2353; 3553; 3675; 3691; 4316; 5744; 7048; 54407	TGFBR2; ITGB4; SLC38A2; FOS; ITGA3; PTHLH; MMP7; IL1B	175	175
68	0.000837732	0.00431186	GO:0023051	b	3	regulation of signaling	301; 302; 55666; 664; 857; 858; 1012; 1848; 1894; 2069; 2152; 2335; 2810; 2817; 3552; 3553; 3576; 3675; 135228; 4609; 4780; 5034; 5054; 5074; 5314; 6591; 6717; 7048; 7057; 7424; 8444; 8862; 8870; 8970; 9249; 9572; 9679; 9743; 10211; 10468; 10551; 10672; 338442; 10769; 11343; 84058; 329; 50486; 118442; 440275; 54541; 22883; 22943; 23677; 56882; 91663; 259230; 55612	PLK2; CDH13; H2BC11; ITGA3; MGLL; BIRC2; SH3BP4; DYRK3; FST; SGMS1; NR1D1; IL1A; NPLOC4; THBS1; CAV2; IL1B; CAV1; MYADM; ECT2; NFE2L2; DHRS3; SERPINE1; MYC; DUSP6; CLSTN1; FLOT1; ANXA1; TGFBR2; G0S2; ANXA2; DDIT4; CDC42SE1; P4HB; SRI; GPC1; WDR54; GPR62; APLN; VEGFC; DKK1; SNAI2; PAWR; FAM53B; BNIP3; F3; FN1; HCAR2; CXCL8; CD109; AGR2; EIF2AK4; IER3; SFN; ARHGAP32; FERMT1; EREG; PKHD1; GNA13	3492	3490
69	0.000933393	0.0047346	GO:0051701	b	3	interaction with host	857; 858; 3576; 3853; 4864; 5034; 9076; 440275; 56649	CXCL8; P4HB; TMPRSS4; EIF2AK4; NPC1; KRT6A; CLDN1; CAV2; CAV1	223	223
70	0.00110903	0.00554514	GO:0071604	b	3	transforming growth factor beta production	2335; 7057; 8710; 55612	FERMT1; SERPINB7; FN1; THBS1	41	41
71	0.00116395	0.005671	GO:0042633	b	3	hair cycle	3872; 135228; 8861; 10468; 26018; 55612	LRIG1; CD109; KRT17; LDB1; FST; FERMT1	106	105
72	0.00116661	0.005671	GO:0043900	b	3	regulation of multi-organism process	302; 55666; 646; 857; 858; 3576; 3725; 3853; 5034; 8091; 329; 440275; 56649	ANXA2; BNC1; HMGA2; CXCL8; P4HB; JUN; BIRC2; EIF2AK4; TMPRSS4; KRT6A; NPLOC4; CAV2; CAV1	431	431
73	0.00135476	0.00640763	GO:0071214	b	3	cellular response to abiotic stimulus	664; 677; 1894; 2067; 3553; 4316; 4609; 8091; 9683; 440275; 54407	ECT2; SLC38A2; ERCC1; HMGA2; ZFP36L1; EIF2AK4; MMP7; IL1B; N4BP1; MYC; BNIP3	334	333
74	0.00135476	0.00640763	GO:0104004	b	3	cellular response to environmental stimulus	664; 677; 1894; 2067; 3553; 4316; 4609; 8091; 9683; 440275; 54407	ECT2; SLC38A2; ERCC1; HMGA2; ZFP36L1; EIF2AK4; MMP7; IL1B; N4BP1; MYC; BNIP3	334	333
75	0.00144835	0.00675896	GO:0002251	b	3	organ or tissue specific immune response	3017; 8339; 8347; 8970	H2BC8; H2BC11; H2BC4; H2BC5	45	44
76	0.00150477	0.00692984	GO:0001935	b	3	endothelial cell proliferation	857; 858; 1012; 2152; 7057; 7424; 8862	CDH13; F3; THBS1; APLN; VEGFC; CAV2; CAV1	150	150
77	0.00154972	0.00704418	GO:0001704	b	3	formation of primary germ layer	2335; 3675; 3691; 3914; 8091; 22943	ITGB4; FN1; ITGA3; HMGA2; DKK1; LAMB3	111	111
78	0.00180847	0.00811492	GO:0044837	b	3	actomyosin contractile ring organization	1894; 54443	ANLN; ECT2	6	6
79	0.00187265	0.00824477	GO:0098609	b	3	cell-cell adhesion	301; 302; 677; 857; 1012; 2335; 3552; 3553; 5074; 5314; 7048; 9076; 10211; 10627; 57549; 347902; 22883; 64332; 91663; 26285	ANXA1; TGFBR2; CDH13; ANXA2; MYL12A; FN1; IGSF9; CLDN1; MYADM; ZFP36L1; CLSTN1; NFKBIZ; CLDN17; FLOT1; PKHD1; IL1A; IL1B; AMIGO2; PAWR; CAV1	871	871
80	0.00188452	0.00824477	GO:0044249	b	3	cellular biosynthetic process	301; 55666; 646; 677; 857; 1012; 1163; 1316; 1915; 2067; 2069; 2120; 2180; 2353; 2597; 2879; 2971; 3007; 3009; 3012; 3013; 3097; 3184; 3217; 3552; 3553; 3576; 3675; 3725; 3872; 4245; 201164; 4609; 4780; 4864; 5054; 5074; 5128; 5314; 5315; 5916; 6319; 6591; 6717; 7057; 8091; 8239; 8330; 8331; 8335; 8338; 8350; 8352; 8353; 8354; 8355; 8358; 8359; 8360; 8361; 8362; 8363; 8364; 8365; 8366; 8367; 8861…	H4C11; H4C12; CAV1; RARG; NFE2L2; H1-5; H1-3; MYC; DDIT4; PLD6; LDB1; SNAI2; ZNF440; H4C1; H4C3; H4C2; H4C5; H4C4; H4C6; H4C8; ACSL1; H2AC20; CXCL8; PKHD1; ITGA3; GAPDH; PHLDA1; IL1B; SCD; H2AC8; JUN; THBS1; NPC1; PKM; FOS; H2AC7; H2AC6; H2AC4; HOXB7; APLN; ETV6; KRT17; FLOT1; EIF2B2; H2AC15; H2AC14; FST; H2AC12; H2AC11; IL1A; NPLOC4; ARNTL2; CKS1B; ERCC1; SFR1; HNRNPD; SRI; HMGA2; ZFP36L1; PAWR;…	6128	6122
81	0.00194536	0.00836827	GO:0048729	b	3	tissue morphogenesis	3217; 3675; 3691; 3853; 3872; 4609; 5314; 5916; 6591; 7048; 7424; 8091; 10468; 22943; 126695; 55612	TGFBR2; ITGB4; RARG; ITGA3; HMGA2; HOXB7; KDF1; DKK1; KRT17; FERMT1; FST; VEGFC; KRT6A; SNAI2; PKHD1; MYC	629	629
82	0.00196057	0.00836827	GO:0044403	b	3	symbiont process	302; 664; 857; 858; 2335; 2597; 3576; 3725; 3853; 3855; 3856; 3880; 4780; 4864; 5034; 8091; 8862; 9076; 11007; 440275; 56649; 22861	GAPDH; KRT7; KRT8; CAV2; CAV1; NLRP1; NFE2L2; JUN; NPC1; KRT6A; CLDN1; ANXA2; TMPRSS4; P4HB; HMGA2; APLN; BNIP3; FN1; CXCL8; EIF2AK4; CCDC85B; KRT19	1002	1002
83	0.00206367	0.00865264	GO:0060706	b	3	cell differentiation involved in embryonic placenta development	3856; 3880; 144455	E2F7; KRT8; KRT19	23	23
84	0.00207663	0.00865264	GO:0048608	b	3	reproductive structure development	301; 677; 2067; 2069; 3856; 3880; 5916; 8892; 10468; 144455; 329; 25976	ANXA1; E2F7; RARG; ERCC1; EIF2B2; ZFP36L1; BIRC2; FST; EREG; TIPARP; KRT8; KRT19	405	405
85	0.00211052	0.00869036	GO:0000278	b	3	mitotic cell cycle	301; 677; 858; 1012; 1163; 1894; 2069; 2191; 2810; 3552; 3553; 4134; 4609; 5128; 5314; 8091; 10769; 144455; 54766; 54820; 22822; 54443	CDH13; PLK2; CKS1B; MAP4; NDE1; IL1A; IL1B; PHLDA1; BTG4; ECT2; CAV2; FAP; CDK17; MYC; ANXA1; ANLN; HMGA2; ZFP36L1; E2F7; SFN; EREG; PKHD1	1008	1008
86	0.00290948	0.0118409	GO:1901576	b	3	organic substance biosynthetic process	301; 55666; 646; 677; 857; 1012; 1163; 1316; 1915; 2067; 2069; 2120; 2180; 2353; 2597; 2817; 2879; 2971; 3007; 3009; 3012; 3013; 3097; 3184; 3217; 3552; 3553; 3675; 3725; 3872; 4245; 201164; 4609; 4780; 4864; 5054; 5074; 5128; 5314; 5315; 5916; 6319; 6591; 6717; 7057; 8091; 8239; 8330; 8331; 8335; 8338; 8350; 8352; 8353; 8354; 8355; 8358; 8359; 8360; 8361; 8362; 8363; 8364; 8365; 8366; 8367; 8861…	H4C11; H4C12; CAV1; RARG; NFE2L2; H1-5; H1-3; MYC; DDIT4; PLD6; LDB1; SNAI2; ZNF440; H4C1; H4C3; H4C2; H4C5; H4C4; H4C6; H4C8; ACSL1; H2AC20; PKHD1; ITGA3; GAPDH; PHLDA1; IL1B; SCD; H2AC8; JUN; THBS1; NPC1; PKM; FOS; H2AC7; H2AC6; H2AC4; HOXB7; APLN; GPC1; KRT17; FLOT1; EIF2B2; H2AC15; H2AC14; FST; H2AC12; H2AC11; IL1A; NPLOC4; ARNTL2; CKS1B; ERCC1; SFR1; HNRNPD; SRI; HMGA2; ZFP36L1; PAWR; ETV6; …	6211	6205
87	0.00305514	0.0122908	GO:0048659	b	3	smooth muscle cell proliferation	1012; 2069; 3725; 7048; 7057; 8862	TGFBR2; CDH13; JUN; THBS1; EREG; APLN	127	127
88	0.00332637	0.0131211	GO:0048382	b	3	mesendoderm development	677; 8861	LDB1; ZFP36L1	8	8
89	0.0033514	0.0131211	GO:0072593	b	3	reactive oxygen species metabolic process	664; 857; 1182; 3553; 4780; 7048; 7057; 329; 54541	TGFBR2; DDIT4; CLCN3; NFE2L2; BIRC2; THBS1; IL1B; BNIP3; CAV1	269	269
90	0.00338617	0.0131211	GO:0097529	b	3	myeloid leukocyte migration	301; 2919; 2920; 3576; 5054; 7057; 7424; 79890	ANXA1; CXCL1; CXCL2; CXCL8; RIN3; THBS1; VEGFC; SERPINE1	220	220
91	0.00341147	0.0131211	GO:0035556	b	3	intracellular signal transduction	390; 55666; 664; 677; 857; 858; 1012; 1848; 1894; 2069; 2152; 2335; 2810; 2919; 3553; 3576; 3675; 3725; 4609; 4780; 5034; 5314; 5744; 6591; 6717; 7057; 8444; 8870; 9572; 9743; 10211; 10397; 10672; 10769; 7286; 84058; 144455; 329; 118442; 151242; 54210; 54541; 22943; 23677; 56882; 91663; 259230	CDH13; ITGA3; BIRC2; SH3BP4; DYRK3; TREM1; SGMS1; NDRG1; NR1D1; NPLOC4; DKK1; CAV2; IL1B; CAV1; MYADM; PPP1R1C; ECT2; NFE2L2; JUN; PTHLH; THBS1; MYC; DUSP6; FLOT1; E2F7; PLK2; DDIT4; CDC42SE1; P4HB; SRI; ZFP36L1; WDR54; GPR62; SNAI2; TUFT1; BNIP3; CXCL1; F3; FN1; CXCL8; IER3; SFN; ARHGAP32; RND3; EREG; PKHD1; GNA13	2850	2848
92	0.00353132	0.0134344	GO:0070265	b	3	necrotic cell death	664; 857; 329; 54822	TRPM7; CAV1; BIRC2; BNIP3	56	56
93	0.00365039	0.0136839	GO:1903047	b	3	mitotic cell cycle process	301; 677; 858; 1163; 1894; 2069; 2810; 3552; 3553; 4134; 4609; 5128; 5314; 8091; 10769; 144455; 54820; 22822; 54443	ANXA1; E2F7; ANLN; ECT2; PHLDA1; CDK17; PLK2; HMGA2; ZFP36L1; CKS1B; SFN; EREG; MAP4; PKHD1; NDE1; IL1A; IL1B; CAV2; MYC	859	859
94	0.00367511	0.0136839	GO:0071216	b	3	cellular response to biotic stimulus	2919; 2920; 3552; 3553; 3576; 5054; 9572; 259230	CXCL1; CXCL2; CXCL8; SGMS1; NR1D1; IL1A; IL1B; SERPINE1	223	223
95	0.00391291	0.0143268	GO:0006979	b	3	response to oxidative stress	301; 664; 1894; 2067; 2353; 2879; 3184; 3725; 4780; 5034; 5074; 9361	ANXA1; LONP1; ECT2; FOS; ERCC1; P4HB; JUN; GPX4; NFE2L2; PAWR; HNRNPD; BNIP3	438	438
96	0.00392963	0.0143268	GO:1901568	b	3	fatty acid derivative metabolic process	301; 1645; 2180; 2879; 3553; 6319; 11343	ANXA1; SCD; ACSL1; MGLL; GPX4; IL1B; AKR1C1	178	178
97	0.00413605	0.0149239	GO:1901698	b	3	response to nitrogen compound	301; 55666; 677; 857; 858; 1012; 2069; 2353; 3184; 3553; 3725; 4780; 4864; 5315; 8892; 9663; 10211; 329; 23677; 57085; 126433; 22861	CDH13; EIF2B2; BIRC2; SH3BP4; NPLOC4; CAV2; IL1B; CAV1; LPIN2; NFE2L2; JUN; NPC1; FBXO27; AGTRAP; HNRNPD; EREG; ANXA1; FOS; ZFP36L1; NLRP1; FLOT1; PKM	1067	1066
98	0.00431001	0.0153929	GO:0030595	b	3	leukocyte chemotaxis	301; 2919; 2920; 3576; 5054; 7057; 7424; 79890	ANXA1; CXCL1; CXCL2; CXCL8; RIN3; THBS1; VEGFC; SERPINE1	229	229
99	0.00485344	0.0171586	GO:1901564	b	3	organonitrogen compound metabolic process	301; 302; 55666; 664; 677; 857; 858; 1163; 1272; 1520; 1848; 1894; 1915; 2069; 2152; 2180; 2191; 2335; 2597; 2810; 2817; 3009; 3017; 3184; 3553; 3872; 135228; 4245; 4316; 4609; 4780; 4864; 5034; 5054; 5074; 5128; 5314; 5315; 5744; 6319; 7048; 7057; 7424; 7803; 55917; 8091; 8239; 8339; 8347; 8350; 8352; 8353; 8354; 8355; 8358; 8359; 8360; 8361; 8362; 8363; 8364; 8365; 8366; 8367; 8444; 8710; 8861;…	PLK2; CDK17; H4C11; H4C12; CAV2; CAV1; NFE2L2; H1-5; PTP4A1; MYC; DDIT4; P4HB; CELA3B; LDB1; CTSS; SERPINB7; ACOT1; H4C1; H4C3; WDR54; H4C5; H4C4; FN1; H4C6; H4C8; ACSL1; SFN; PKHD1; MSL2; GAPDH; CNTN1; MYADM; PHLDA1; IL1B; PPP1R1C; SCD; THBS1; NPC1; TMPRSS11F; TRPM7; PKM; H2BC11; TIPARP; VEGFC; BNIP3; MGAT1; KRT17; FLOT1; CAPNS2; EIF2B2; DYRK3; NPLOC4; TMPRSS11D; CLCA4; NLRP1; CKS1B; FBXO27; DUS…	7085	7076
100	0.00526781	0.0184373	GO:0009629	b	3	response to gravity	2353; 5315	PKM; FOS	10	10
101	0.00559539	0.01939	GO:0006959	b	3	humoral immune response	2597; 2919; 2920; 3017; 3553; 3576; 3853; 8339; 8347; 8970; 54210	CXCL1; CXCL2; CXCL8; H2BC11; GAPDH; H2BC4; H2BC5; KRT6A; H2BC8; TREM1; IL1B	402	401
102	0.00599836	0.0205826	GO:0007569	b	3	cell aging	2067; 5054; 5074; 8091; 10769	ERCC1; PAWR; PLK2; HMGA2; SERPINE1	103	103
103	0.00637333	0.0215091	GO:0050790	b	3	regulation of catalytic activity	301; 302; 857; 858; 1163; 1848; 1894; 1915; 2069; 2152; 2180; 2335; 2597; 2810; 2919; 3184; 3552; 3553; 3725; 135228; 4609; 5054; 7048; 7057; 7424; 8091; 8710; 8861; 8892; 9743; 10672; 79890; 329; 151242; 53836; 119385; 54820; 22943; 23677; 56882; 22861	EEF1A1; EIF2B2; GAPDH; SH3BP4; NDE1; IL1A; IL1B; CDC42SE1; CAV2; SERPINE1; CAV1; PPP1R1C; NLRP1; ECT2; JUN; CKS1B; THBS1; MYC; DUSP6; HNRNPD; GNA13; ANXA1; TGFBR2; ANXA2; AGAP11; HMGA2; BIRC2; LDB1; VEGFC; SERPINB7; CXCL1; F3; FN1; CD109; ACSL1; RIN3; DKK1; SFN; ARHGAP32; EREG; GPR87	2487	2483
104	0.00639127	0.0215091	GO:0007028	b	3	cytoplasm organization	2120; 201164	PLD6; ETV6	11	11
105	0.00734689	0.0244896	GO:0046677	b	3	response to antibiotic	301; 664; 1894; 3184; 3725; 4780; 5074; 9076; 329	ANXA1; ECT2; NFE2L2; JUN; BIRC2; CLDN1; PAWR; HNRNPD; BNIP3	304	304
106	0.00804808	0.0265738	GO:0044092	b	3	negative regulation of molecular function	301; 302; 857; 1848; 2597; 2810; 3553; 3725; 135228; 5054; 5314; 6717; 7057; 55917; 8091; 8710; 151242; 440275; 53836; 22943; 23677; 56882	GAPDH; SH3BP4; IL1B; CDC42SE1; SERPINE1; CAV1; PPP1R1C; JUN; THBS1; DUSP6; GPR87; ANXA1; ANXA2; SRI; HMGA2; SERPINB7; CD109; EIF2AK4; DKK1; SFN; PKHD1; CTTNBP2NL	1132	1130
107	0.00861594	0.027922	GO:0050891	b	3	multicellular organismal water homeostasis	2810; 6337; 9076; 126695	SFN; CLDN1; KDF1; SCNN1A	72	72
108	0.00861594	0.027922	GO:0033627	b	3	cell adhesion mediated by integrin	3691; 5054; 6591; 55612	SNAI2; FERMT1; ITGB4; SERPINE1	72	72
109	0.00874071	0.0280665	GO:0032879	b	3	regulation of localization	301; 302; 677; 857; 1012; 1272; 1520; 1894; 2069; 2152; 2180; 2335; 2810; 2817; 3552; 3553; 3576; 3675; 3918; 4316; 4780; 5054; 5314; 6591; 6717; 7048; 7057; 7424; 7803; 55917; 8861; 8862; 9076; 9572; 10211; 10551; 338442; 10769; 84058; 79890; 22943; 91663; 55612	PLK2; CDH13; ITGA3; SNAI2; CNTN1; NR1D1; IL1A; IL1B; MYADM; SERPINE1; CAV1; ECT2; WDR54; NFE2L2; THBS1; PTP4A1; CLDN1; FLOT1; ANXA1; TGFBR2; ANXA2; SRI; ZFP36L1; GPC1; LDB1; APLN; VEGFC; PKHD1; LAMC2; CTSS; F3; FN1; HCAR2; CXCL8; ACSL1; AGR2; RIN3; DKK1; SFN; FERMT1; EREG; MMP7; CTTNBP2NL	2686	2684
110	0.00893185	0.0284195	GO:0044849	b	3	estrous cycle	301; 4316	ANXA1; MMP7	13	13
111	0.00923819	0.0291294	GO:0044087	b	3	regulation of cellular component biogenesis	857; 1894; 2067; 3553; 3725; 4134; 6591; 6840; 7057; 8861; 9076; 10211; 10769; 329; 347902; 22883; 22943; 91663; 55612; 54443	ANLN; SVIL; ECT2; ERCC1; PLK2; JUN; BIRC2; FERMT1; THBS1; LDB1; FLOT1; MAP4; DKK1; SNAI2; CLDN1; IL1B; AMIGO2; MYADM; CLSTN1; CAV1	1008	1007
112	0.00943482	0.0294838	GO:0006139	b	3	nucleobase-containing compound metabolic process	55666; 646; 677; 857; 1012; 1163; 1316; 2067; 2069; 2120; 2180; 2353; 2597; 2971; 3007; 3009; 3012; 3013; 3097; 3184; 3217; 3552; 3553; 3675; 3725; 4245; 201164; 4609; 4780; 5054; 5074; 5128; 5314; 5315; 5744; 5916; 6319; 6591; 6717; 8091; 8239; 8330; 8331; 8335; 8338; 8350; 8352; 8353; 8354; 8355; 8358; 8359; 8360; 8361; 8362; 8363; 8364; 8365; 8366; 8367; 8861; 8862; 8968; 8969; 9361; 9572; 966…	EIF2AK4; CDH13; H3C7; PTHLH; ERCC1; ZNF440; ITGA3; FLOT1; GAPDH; CDK17; H3C11; USP9X; H2AC14; FST; H2AC12; H2AC11; NR1D1; H4C11; IL1A; NPLOC4; H4C12; IL1B; CAV1; H3C2; ARNTL2; LPIN2; RARG; NFE2L2; FOS; JUN; CKS1B; SERPINE1; KLF6; H1-5; H1-3; SFR1; H4C3; MYC; ACOT1; HNRNPD; PKM; E2F7; H2AC4; DDIT4; H2AC8; H2AC7; H2AC6; SRI; HMGA2; ZFP36L1; HOXB7; MGAT1; LDB1; APLN; DKK1; SNAI2; H4C5; PAWR; LONP1; …	5952	5943

## Sheet: GO Terms for Cancer
	p.value	q.value	term_goid	term_category	term_level	term_name	members_input_overlap	members_input_overlap_geneids	size	effective_size
1	0.0046412	0.106609	GO:0106106	b	3	cold-induced thermogenesis	83401; 23175	ELOVL3; LPIN1	144	144
2	0.0061077	0.106609	GO:0044255	b	3	cellular lipid metabolic process	7410; 83401; 51573; 23175	VAV2; LPIN1; ELOVL3; GDE1	1089	1087
3	0.00648007	0.106609	GO:0001659	b	3	temperature homeostasis	83401; 23175	ELOVL3; LPIN1	171	171
4	0.00903821	0.106609	GO:0019637	b	3	organophosphate metabolic process	7410; 83401; 51573; 23175	VAV2; LPIN1; ELOVL3; GDE1	1218	1215
5	0.00910751	0.106609	GO:0051236	b	3	establishment of RNA localization	3087; 65110	UPF3A; HHEX	204	204
