# Supplementary material for: Differential Occupancy and Regulatory Interactions of KDM6A in Bladder Cell Lines
Source: Cells. 2023 Mar 8;12(6):836. doi: 10.3390/cells12060836 (PMC10047809; doi:10.3390/cells12060836)
Supplement: Supplementary file 1 [file cells-12-00836-s001.zip › Table S2.xlsx]

## Sheet: Sheet1
KCNAB2
PDZK1
G0S2
HHEX
ELOVL3
TSPAN4
TSPAN4
LOC440028
MIR619
CLDN10-AS1
UPF3A
ACOT1
USP3-AS1
PCAT29
TLE3
SSTR5-AS1
GDE1
MT2A
GSE1
ANKRD13B
LOC100505782
DLX4
GPRC5C
PMAIP1
MISP
HOMER3
ZNF792
CEACAM22P
MIR4751
LPIN1
ASNSD1
RAPH1
RUNX1
TPRA1
TMEM108-AS1
LOC647323
HES1
HES1
TMEM154
GPRIN1
HIVEP1
AHI1
STX1A
SRI
MET
LOC389602
STAU2-AS1
AGTPBP1
VAV2
MIR4669
