# Supplementary material for: Differential Occupancy and Regulatory Interactions of KDM6A in Bladder Cell Lines
Source: Cells. 2023 Mar 8;12(6):836. doi: 10.3390/cells12060836 (PMC10047809; doi:10.3390/cells12060836)
Supplement: Supplementary file 1 [file cells-12-00836-s001.zip › Table S3.xlsx]

## Sheet: Sheet1
	Primers
ChIP-qPCR Primers
Gene	Forward	Reverse
HES1	TAAGTGCGGTCAGGCATCC	TTTCGGGCTTGGGGTTTTCA
HHEX	CCAGGTGAGATTCTCCAACGAC	CTCCATTTAGCGCGTCGATTCTG
TLE3	CTCTTCGTTGCTGATTGGCG	AGAAGCCTCGGCATTTGTCA
JAG2	CGTTAGGCGTTAGGCTCTCC	CAGTTTCCTGGATGCCTGGG
RUNX1	CCACCTACCACAGAGCCATCAA	TTCACTGAGCCGCTCGGAAAAG
RBPJ	AGGAAAGTACCAGGCTTGTGG	CGGTACGGAGAGTGAGAGGT
MET	TGCACAGTTGGTCCTGCCATGA	CAGCCATAGGACCGTATTTCGG
Intergenic region	GGTGAGATGGATTGGTAAGACCC	AAAGCCAGATTTGACCAAGCA
mRNA Primers
Gene	Forward	Reverse
HES1	TCTACACCAGCAACAGCGG	GTGGGTTGGGGAGTTTAGGAG
HHEX	CCAGGTGAGATTCTCCAACGAC	CTCCATTTAGCGCGTCGATTCTG
TP53	CCTCAGCATCTTATCCGAGTGG	TGGATGGTGGTACAGTCAGAGC
TP63	CAGAGATGGGCAAGTCCTGG	GCTTCGTACCATCACCGTTC
FOSL1	CTACCCTCAGTACAGCCCCC	TTCCAGTTTGTCAGTCTCCTGTT
FOSL2	AACACCCTGTTTCCTCTCCG	TACCCGGAATTTCTGCTGGC
SMAD2	CGAAATGCCACGGTAGAAAT	GATTACAATTGGGGCTCTGC
SMAD3	CAGAGTGCCTCAGTGACAGC	AGCGAACTCCTGGTTGTTGA
SMAD4	TTTGGGTCAGGTGCCTTAGT	TGACACTGACGCAAATCAAAG
GRHL2	GCCACCAAATCTCTCCGTCA	CCACCATCACCACACTCCTG
RUNX1	CCACCTACCACAGAGCCATCAA	TTCACTGAGCCGCTCGGAAAAG
RUNX2	CCCAGTATGAGAGTAGGTGTCC	GGGTAAGACTGGTCATAGGACC
TLE3	TTGCTACCTTTATGGCTCCCC	TCGTTTGCCAGCTTGTCGTA
RBPJ	TCCAGTTCTCCGGGTTTTGG	TCACCAAATTTCCTGCAGCC
JAG2	CAAAAACCTGATTGGCGGCT	AGTCGTTGGGATTGGTGTCG
Cloning Primer
Gene	Forward	Reverse
FLAG_UTX	ggatccggtacctccatgGACTACAAAGACGATGACGACAAGGGAAGCAGCGGAatgaaatcctgcggagtgtc	ctcgagtgcggccgcgaattcgccctttcaagatgaggcggatggtaatggaggagctaatgtaaattgg
FLAG_UTX_E895	GCTTGGTACcgccaccatgGACTACAAAGACGATGACGACAAGGGAAGCA	gactcgagcggccgcgcatgccttcagaacttatgctgagctggggtata
